# Supplementary material for: A comprehensive item bank of internal validity issues of relevance to in vitro toxicology studies
Source: Evid Based Toxicol. Author manuscript; Available in PMC 2025 Oct 31. (PMC12180937; doi:10.1080/2833373X.2024.2418045)
Supplement: Supplements [file NIHMS2054894-supplement-Supplements.zip]

Archive with 6 entries (6 files):
- Supplemental Material 1_Item Bank_Invitation letter to focus group participants_R1.docx
- Supplemental Material 2_Item Bank_Focus group participant characteristics  _R1.docx
- Supplemental Material 3_Item Bank_Slides used in the focus group discussion meetings_R1.pdf
- Supplemental Material 4_Item Bank_Focus group transcripts_R1.docx
- Supplemental Material 5_INVITES-IN Item Bank_R1.xlsx
- Supplemental Material 6_Item Bank_Code for Figure 2_R1.docx
