# Supplementary material for: A comprehensive item bank of internal validity issues of relevance to in vitro toxicology studies
Source: Evid Based Toxicol. Author manuscript; Available in PMC 2025 Oct 31. (PMC12180937; doi:10.1080/2833373X.2024.2418045)
Supplement: Supplements [file NIHMS2054894-supplement-Supplements.zip › Supplemental Material 5_INVITES-IN Item Bank_R1.xlsx]

## Sheet: 0. INFORMATION
	INVITES-IN ITEM BANK
	A resource to support the development of tools for assessing the internal validity of in vitro studies

## Sheet: 1. Item Bank
Ref	Item	Bias Domain
75	Methods for analysing data	Analysis Bias
1002	Method for converting units	Analysis Bias
1003	Method for fitting curves to data	Analysis Bias
1007	Assumptions about normality of data distribution	Analysis Bias
1019	Interpretation of historical control data	Analysis Bias
1035	Use of simulation to generate data	Analysis Bias
1048	Method for imputing missing data	Analysis Bias
1049	Adjustment for cellular growth rates between groups	Analysis Bias
2027	Dichotomisation of continuous data	Analysis Bias
2045	Training of analysis software	Analysis Bias
2059	Conflation of different types of replicate	Analysis Bias
3145	Inappropriate use of average values	Analysis Bias
3153	Interpretation of housekeeping genes	Analysis Bias
3154	Normalisation of cellular response	Analysis Bias
4032	More model features than can be supported by training data	Analysis Bias
5122	Inappropriate extrapolation from measured values to predicted values	Analysis Bias
6083	Method for imputing data to address contamination	Analysis Bias
6087	Method for imputing data to address detection limits	Analysis Bias
6097	Use of historical data for normalising results	Analysis Bias
313150	Data reduction methods	Analysis Bias
118	Normalisation of assay signal for nonbiological differences	Analysis Bias
120	Approach to comparison of data	Analysis Bias
121	Approach to statistical comparisons	Analysis Bias
148	Normalisation to blank controls	Analysis Bias
149	Normalisation to cell number differences between groups	Analysis Bias
150	Use of positive control responses in acceptance criteria	Analysis Bias
151	Use of negative control responses in acceptance criteria	Analysis Bias
183	Statistical methods	Analysis Bias
382	Analysis for estimating effect on outcome of assignment to exposure group	Analysis Bias
383	Failure to analyse participants according to the exposure group to which they were assigned	Analysis Bias
394	Analysis for estimating effect of adhering to the exposure	Analysis Bias
187	Controlling for variables affected by the exposure after the start of the exposure window	Analysis Bias
190	Controlling for time-varying confounders	Analysis Bias
191	Controlling for baseline confounders	Analysis Bias
196	Controlling for time-varying factors measured after the start of the exposure window	Analysis Bias
197	Controlling for other factors measured after the start of the exposure window	Analysis Bias
228	Approach to correcting for factors influencing selection	Analysis Bias
231	Approach to correcting for influence of prior exposure on post-exposure interventions during follow-up	Analysis Bias
241	Absence from the analysis model of predictors of missingness of exposure data	Analysis Bias
242	Absence from the analysis model of predictors of missingness of data about confounders	Analysis Bias
243	Absence from the analysis model of predictors of missingness of outcome data	Analysis Bias
246	Correcting for bias due to missing data	Analysis Bias
252	Knowledge of data prior to development of analysis plan	Analysis Bias
23	Statistical methods used for analysing data	Analysis Bias
24	Software used for analysing data	Analysis Bias
279	Analysis of influence of sex or gender of study tissue on results of study	Analysis Bias
289	Blinded analysis	Analysis Bias
302	Blinding of statistical analysis	Analysis Bias
321	Accounting for modifying variables	Analysis Bias
341	Differences between groups adjusted for in analysis	Analysis Bias
342	Data normalisation	Analysis Bias
344	Data standardisation	Analysis Bias
345	Noise attenuation	Analysis Bias
346	Pre-processing methods for microarray data	Analysis Bias
347	Statistical assumptions	Analysis Bias
3078	Data loss due to labelling errors	Attrition Bias
114	Cytotoxicity of test compound	Attrition Bias
159	Loss of samples during experimental process	Attrition Bias
160	Exclusion of samples from analysis	Attrition Bias
161	Inappropriate reasons for loss of samples	Attrition Bias
162	Inappropriate reasons for exclusion of samples	Attrition Bias
395	Missing outcome data for randomised participants	Attrition Bias
396	Missing outcome data	Attrition Bias
397	Dependency of missing outcome data on the true value of the outcome	Attrition Bias
399	Differences between exposure groups in the proportion of missing outcome data	Attrition Bias
401	Differences between exposure groups in reason for missing outcome data	Attrition Bias
403	Censorship of follow-up on change to assigned exposure	Attrition Bias
232	Incomplete data on exposure status of participants	Attrition Bias
233	Incomplete data on confounding variables	Attrition Bias
234	Incomplete data on outcome status of participants	Attrition Bias
237	Incomplete case analysis	Attrition Bias
285	Presence of inappropriate exclusions	Attrition Bias
325	<5% loss to follow-up	Attrition Bias
326	Inclusion of dropouts in the analysis	Attrition Bias
327	Reason for subjects leaving study	Attrition Bias
328	Study subject attrition rates	Attrition Bias
352	Description of dropouts	Attrition Bias
353	Handling of missing data	Attrition Bias
1081	Incomplete test of the hypothesis	Choice-of-Question Bias
1082	Framing of the hypothesis	Choice-of-Question Bias
2126	Selective use of historical or contextual data when setting context	Choice-of-Question Bias
4037	Inappropriate constraints on the question	Choice-of-Question Bias
5012	Selective harvesting of components of exposure	Choice-of-Question Bias
1075	Conflicts of interest	Conflicted Interests Bias
1077	Conflict between investigator goals and knowledge goals of study	Conflicted Interests Bias
1085	Conflict between investigator funding goals and knowledge goals of study	Conflicted Interests Bias
1094	Management of conflicts of interest	Conflicted Interests Bias
6131	Selective reporting due to funder preferences	Conflicted Interests Bias
6140	Absence of pre-study agreements distorting results	Conflicted Interests Bias
25	Conflict between goals of source of funding and knowledge goals of study	Conflicted Interests Bias
354	Sources of funding	Conflicted Interests Bias
184	Control of confounders	Confounding Covariate Bias
189	Other considerations around uncontrolled confounding	Confounding Covariate Bias
192	Omission of time-varying confounders	Confounding Covariate Bias
193	Omission of baseline confounding factors	Confounding Covariate Bias
334	Accounting for confounding variables	Confounding Covariate Bias
336	Data on confounding variables	Confounding Covariate Bias
338	Susceptibility to confounding	Confounding Covariate Bias
48	Insufficient time to develop outcome	Detection Bias
53	Insufficient level of exposure	Detection Bias
54	Insufficient duration of exposure	Detection Bias
55	Insufficent range of exposure	Detection Bias
57	Timing of exposure	Detection Bias
58	Choice of metric for exposure	Detection Bias
62	Insufficient predisposition to manifesting outcome	Detection Bias
64	Latency period for outcome	Detection Bias
65	Abatement period for outcome	Detection Bias
66	Use of negative controls	Detection Bias
67	Positive controls	Detection Bias
68	Sampling strategy	Detection Bias
69	Insufficent range of doses	Detection Bias
72	Duration of exposure	Detection Bias
1008	Handling of borderline values	Detection Bias
1020	Use of historical data to verify performance of controls	Detection Bias
1021	Control acceptance threshold	Detection Bias
1029	Set of reference chemicals	Detection Bias
1045	Inappropriate exposure levels	Detection Bias
1057	Differences in methods for measuring endpoints between samples	Detection Bias
1059	Differences in timing of endpoint measurement between samples	Detection Bias
1061	Inappropriate cell model for investigating research question	Detection Bias
1063	Inappropriate cell type for investigating research question	Detection Bias
1065	Inappropriate cell developmental stage for investigating research question	Detection Bias
1097	Calibration of equipment	Detection Bias
2020	Measurement of borderline values	Detection Bias
2021	Detection bias: Definition of threshold values for data categories	Detection Bias
2036	Coverage of data categories by reference chemicals	Detection Bias
2037	Defining threshold values for data categories after observing data	Detection Bias
2061	Number of replicates	Detection Bias
2145	Selective use of historical data to set benchmark responses	Detection Bias
3040	Use of atlas for image analysis	Detection Bias
3050	Timing of outcome measurement	Detection Bias
3062	Training data for outcome measurement	Detection Bias
3063	Inappropriate transfer of assay validation to other settings	Detection Bias
3141	Prediction models distorted by input data that is censored due to limits of detection	Detection Bias
6038	Recalibration of equipment during study	Detection Bias
11063	Inappropriate cell line for investigating research question	Detection Bias
12063	Inappropriate cell sex for investigating research question	Detection Bias
13063	Inappropriate cell age for investigating research question	Detection Bias
21027	Definition of threshold values for data categories	Detection Bias
21036	Range of reference standards	Detection Bias
79	Observational processes	Detection Bias
85	Use of control groups	Detection Bias
90	Variations in cellular signalling	Detection Bias
109	Methods for measuring outcome	Detection Bias
110	Specificity of methods for measuring outcome	Detection Bias
111	Sample size	Detection Bias
122	Sensitivity of the methods for measuring outcome	Detection Bias
123	Period of exposure	Detection Bias
125	Frequency of exposure	Detection Bias
170	Exposure levels below limits of detection	Detection Bias
171	Spiked samples	Detection Bias
172	Knowledge of exposure status during outcome assessment	Detection Bias
173	Deviation from gold standard outcome assessment methods	Detection Bias
174	Between-group differences in time at which outcomes are assessed	Detection Bias
176	Breaking of masking procedures prior to or during outcome assessment	Detection Bias
404	Method for measuring outcomes	Detection Bias
405	Sensitivity of the method for measuring outcomes	Detection Bias
406	Validity of the measurement instrument	Detection Bias
407	Differences between exposure groups in method used for measuring outcome	Detection Bias
408	Outcome assessor awareness of exposure status of participant	Detection Bias
185	Validity of variables used for measurement of confounders	Detection Bias
186	Reliability of variables used for measurement of confounders	Detection Bias
188	Negative controls for assessment of confounding	Detection Bias
200	Extent to which measured exposure characterises exposure of interest	Detection Bias
201	Exposure mismeasurement	Detection Bias
202	Exposure misclassification	Detection Bias
203	Differential mismeasurement of exposure	Detection Bias
204	Differential misclassification of exposure	Detection Bias
205	Nondifferential mismeasurement of exposure	Detection Bias
208	Misclassification of exposure	Detection Bias
212	Extent to which measured exposure characterises exposure of interest over time	Detection Bias
248	Differences in measurement of outcome between exposure groups	Detection Bias
249	Differences in measurement of outcome between exposure levels	Detection Bias
250	Outcome assessor awareness of exposure history	Detection Bias
20	Timing of measurements	Detection Bias
33	Positive control	Detection Bias
41	Choice of analytical methods	Detection Bias
257	Concurrent negative controls	Detection Bias
258	Concurrent positive controls	Detection Bias
259	Use of historical controls	Detection Bias
260	Cut-off point for each marker	Detection Bias
261	Established reliability of outcome criteria	Detection Bias
262	Established validity of outcome criteria	Detection Bias
263	Timing of outcome measurements	Detection Bias
268	Length of lead-in period	Detection Bias
269	Length of wash-out period	Detection Bias
275	Instrumentation errors lower than measured results	Detection Bias
276	Levels of variability in inter- and intra-laboratory results for validation assays	Detection Bias
277	Standardisation of measurement	Detection Bias
278	Validation of evaluation method	Detection Bias
284	Outcome measure robust to measurement bias	Detection Bias
287	Susceptibility to measurement bias	Detection Bias
288	Unbiased assessment of end-point	Detection Bias
290	Blinded assessment of index test	Detection Bias
291	Blinded comparison of index test to reference test	Detection Bias
292	Blinded outcome assessment	Detection Bias
296	Blinding of evaluators	Detection Bias
300	Blinding of operator of test machine	Detection Bias
331	Selection resulting in appropriate comparison groups	Detection Bias
339	Methods to minimise detection bias	Detection Bias
340	Outcome measures same for all groups	Detection Bias
348	Visualisation systems	Detection Bias
349	Image processing	Detection Bias
1015	Developing analysis plan after sight of data	Metabias
4048	Inappropriate deviation from protocol	Metabias
81	Knowledge of exposure status	Metabias
89	Inherent physicochemical properties of test substance	Metabias
107	Test system in general	Metabias
132	Exposure regimen	Metabias
140	Investigator knowledge of exposure status	Metabias
141	Investigator knowledge of exposure status at point of allocation	Metabias
142	Investigator knowledge of exposure status after allocation	Metabias
153	Knowledge of exposure status during experimental processes	Metabias
154	Breaking of masking procedures during experimental processes	Metabias
155	Between-group differences in appearance of samples	Metabias
156	Numbering patterns revealing exposure status during during experimental processes	Metabias
157	Lack of central allocation of samples	Metabias
158	Use of robotic test systems during experimental processes	Metabias
178	Change to outcomes between planned methods and study results	Metabias
413	Lack of analysis plan that was finalised before data unmasked	Metabias
40	Choice of test methods	Metabias
293	Blinded study	Metabias
294	Blinding	Metabias
295	Blinding of caregivers to intervention status of animals	Metabias
297	Blinding of experiment	Metabias
298	Blinding of exposure	Metabias
299	Blinding of operator	Metabias
301	Blinding of personnel	Metabias
305	Matching procedures	Metabias
322	Allocation concealed to allocator	Metabias
323	Allocation concealment	Metabias
324	Blinding of investigator to allocation of subjects to study groups during experiment	Metabias
47	Other factors	Other
280	Freedom from other issues which could result in high risk of bias	Other
282	Other sources of bias	Other
283	Other threats to internal validity	Other
286	Steps to reduce bias	Other
73	Method of administation of exposure	Performance Bias
74	Route of administration of exposure	Performance Bias
1040	Chemical feedback loops	Performance Bias
1060	Differences in well set-up between pretrial tests and the final experiment	Performance Bias
1069	Plate design	Performance Bias
1071	Contamination between exposure groups	Performance Bias
1098	Between-group differences in solvent concentrations	Performance Bias
1099	Order of reading of samples	Performance Bias
1109	Time between reading of samples	Performance Bias
1112	Rate of evaporation of substances from wells	Performance Bias
1118	Machine pipetting	Performance Bias
1119	Pipetting errors from randomisation process	Performance Bias
1121	Rate over time of particle sedimentation or aggregation	Performance Bias
1123	Time-varying factors	Performance Bias
1126	Preparation of materials	Performance Bias
2008	Adhesion of materials to experimental equipment	Performance Bias
2073	Concentration of materials	Performance Bias
2075	Plating methods	Performance Bias
2077	Change in temperature during measurement processes	Performance Bias
2089	Crosstalk between signalling pathways	Performance Bias
2097	Storage of materials	Performance Bias
3016	Internal exposure levels	Performance Bias
3047	Stability of environmental conditions	Performance Bias
3048	Incubator opening routine	Performance Bias
5009	Adjustments to medium during experiment	Performance Bias
5045	Programming of automated plating methods	Performance Bias
5097	Consistency of exposure levels throughout experiment	Performance Bias
6061	Nutritional value of cell medium	Performance Bias
6090	Between-group differences in how cells are isolated	Performance Bias
6114	Between-group differences in length of exposure due to dose of exposure	Performance Bias
6121	Impurities in test compound	Performance Bias
11099	Placement of samples	Performance Bias
11112	Between-group differences in evaporation rate of substances between wells	Performance Bias
11126	Undermixing of materials	Performance Bias
12126	Overmixing of materials	Performance Bias
13126	Order of mixing of materials	Performance Bias
15126	Dilution of materials	Performance Bias
16126	Material mixing technique	Performance Bias
98	Characterisation of exposure to test article	Performance Bias
101	Isomers in test compound	Performance Bias
102	Independent analytic verification of test compound	Performance Bias
103	Stability of test compound	Performance Bias
104	Preparation of test compound	Performance Bias
105	Storage of test compound	Performance Bias
144	Differences in experimental conditions between groups	Performance Bias
145	Between-group differences in cell culture conditions	Performance Bias
147	Between-group differences in cell culture medium	Performance Bias
152	Between-group differences in non-treatment experimental conditions	Performance Bias
163	Characterisation of exposure	Performance Bias
164	Independent characterisation of exposure	Performance Bias
166	Between-group differences in method of administration of exposure	Performance Bias
167	Between-group differences in time-frame of administration of exposure	Performance Bias
168	Solubility of test compound	Performance Bias
169	Volatility of test compound	Performance Bias
372	Participant knowledge of exposure status of participant	Performance Bias
373	Carer awareness of exposure status of participant	Performance Bias
374	Exposure-deliverer awareness of exposure status of participant	Performance Bias
375	Deviations from intended exposure	Performance Bias
381	Differences in deviations from intended exposure between exposure groups	Performance Bias
388	Imbalance in non-protocol exposures between exposure groups	Performance Bias
389	Failure in implementation of the exposure	Performance Bias
390	Non-adherence to assigned exposure	Performance Bias
1	Identity of test compound	Performance Bias
4	Influence of vehicle	Performance Bias
8	Metabolic competence	Performance Bias
10	Cell medium	Performance Bias
12	Environmental conditions	Performance Bias
14	Contaminants in the environmental conditions	Performance Bias
15	Dose of test compound	Performance Bias
38	Concentration of exposure	Performance Bias
265	Cell culture conditions	Performance Bias
266	Cell maintenance conditions	Performance Bias
267	Culture medium	Performance Bias
270	Characterisation of reagents	Performance Bias
271	Characterisation of substrates	Performance Bias
274	Concentration of test article in exposure medium	Performance Bias
281	Identical experimental conditions across study groups	Performance Bias
76	Choice of analyses reported	Reporting Bias
2050	Selective reporting of runs of experiment	Reporting Bias
6073	Selective reporting of experimental pipeline	Reporting Bias
93	Choice of reported results	Reporting Bias
94	Choice of reported outcomes	Reporting Bias
115	Approach to reporting of results	Reporting Bias
116	Approach to comparison of results	Reporting Bias
119	Approach to presentation of data	Reporting Bias
177	Selective reporting of outcomes	Reporting Bias
179	Selective emphasis on particular outcome data	Reporting Bias
180	Selective emphasis on post-hoc analysis	Reporting Bias
253	Selection of desired result from multiple exposure measurements	Reporting Bias
254	Selection of desired result from multiple outcome measurements	Reporting Bias
255	Selection of desired result from multiple analyses	Reporting Bias
256	Selection of desired result from multiple study subgroups	Reporting Bias
22	Selective reporting of results	Reporting Bias
350	Complete outcome data	Reporting Bias
351	Complete outcome reporting	Reporting Bias
1110	Between-group differences in distribution of cells	Selection Bias
3094	Sampled population not representative of population of interest	Selection Bias
3111	Inappropriate confluence threshold	Selection Bias
3150	Exclusion of donor variable when pooling data across donors	Selection Bias
4001	Inappropriate identification of plate as compromised	Selection Bias
5052	Population change due to plate replacement during experiment	Selection Bias
5058	Between-group differences in cell passages	Selection Bias
5077	Inappropriate retention of compromised samples	Selection Bias
5106	Inappropriate exclusion of data	Selection Bias
6003	Sex of population	Selection Bias
6013	Inappropriate exclusion of samples	Selection Bias
101110	Within-group differences in distribution of cells	Selection Bias
86	Baseline differences between study groups	Selection Bias
136	Randomisation methods	Selection Bias
137	Randomisation component in allocation procedure	Selection Bias
139	Homogeneity of cell culture	Selection Bias
355	Non-random allocation sequence	Selection Bias
359	Inadequately concealed allocation sequence	Selection Bias
360	Enrolment personnel knowledge of allocation sequence	Selection Bias
363	Participant knowledge of allocation sequence	Selection Bias
364	Baseline differences between exposure groups	Selection Bias
367	Differences between exposure group sizes	Selection Bias
368	Statistically significant differences in baseline characteristics between exposure groups	Selection Bias
369	Differences in prognostic factors between exposure groups	Selection Bias
370	Differences in baseline measures of outcome variables between groups	Selection Bias
371	Excessive similarity in baseline characteristics between exposure groups	Selection Bias
415	Selection of result from multiple eligible outcome measurements	Selection Bias
416	Selection of result from multiple eligible analyses of data	Selection Bias
219	Timing of participant follow-up	Selection Bias
221	Variation in effect of exposure over period of follow-up	Selection Bias
222	Inclusion of participants into study based on participant characteristics observed after the start of the exposure window	Selection Bias
223	Inclusion of participants into analysis based on participant characteristics observed after the start of the exposure window	Selection Bias
224	Inclusion of participants into study being influenced by the exposure	Selection Bias
225	Inclusion of participants into study being influenced by causes of the exposure	Selection Bias
226	Inclusion of participants into study influenced by outcome status	Selection Bias
227	Inclusion of participants into study influenced by causes of outcome status	Selection Bias
230	Influence of prior exposure on post-exposure interventions during follow-up	Selection Bias
238	Exclusion from analysis due to missing data about exposure status	Selection Bias
239	Exclusion from analysis due to missing data about confounders	Selection Bias
240	Exclusion from analysis due to missing data about outcome status	Selection Bias
6	Identity of population	Selection Bias
9	Changes in population characteristics over passages	Selection Bias
16	Cell density	Selection Bias
34	Population	Selection Bias
35	Conditions of cultivation of cell line	Selection Bias
36	Conditions of maintenance of cell line	Selection Bias
272	Checking of cell lines for mycoplasma or contaminants	Selection Bias
273	Cell line authentication	Selection Bias
304	Choice of randomisation method	Selection Bias
306	Random allocation of subjects to study groups	Selection Bias
307	Random or consecutive inclusion	Selection Bias
308	Random selection of animals for outcome assessment	Selection Bias
309	Randomisation	Selection Bias
310	Randomisation of data measurements	Selection Bias
311	Randomisation of dose	Selection Bias
312	Randomisation of exposure	Selection Bias
313	Randomisation of histological fields	Selection Bias
314	Randomisation of samples	Selection Bias
315	Randomisation of specimens	Selection Bias
316	Randomisation of teeth	Selection Bias
317	Randomisation procedures	Selection Bias
318	Randomisation strategy	Selection Bias
319	Randomised design	Selection Bias
320	Statement about randomisation, even absent randomisation	Selection Bias
329	Representative sample of study participants	Selection Bias
330	Representative sample of teeth	Selection Bias
332	Study subject selection methods	Selection Bias
333	Subject selection criteria unbiased	Selection Bias
335	Baseline equivalence of groups	Selection Bias
337	Groups similar at baseline	Selection Bias
2051	Inappropriate use of interim results in decision to terminate study early	Timing of Study Termination Bias
2063	Inappropriate decision to continue collecting data after study was planned to be terminated	Timing of Study Termination Bias
6040	Decision to terminate study based on collected data rather than planned stopping point	Timing of Study Termination Bias

## Sheet: 2. Items by Source
Source	Ref	Original criterion or discussion point	Item	Bias Domain
SciRAP	1	The chemical name or other identification, such as CAS-number, of the test compound was given.	Identity of test compound	Performance Bias
SciRAP	2	The purity of the test compound was stated or is traceable according to information given regarding manufacturer and lot/batch number. In case of mixtures, the composition of different constituents was stated.	Impurities in test compound	Performance Bias
SciRAP	3	The solubility of the test compound was described.	Solubility of test compound	Performance Bias
SciRAP	4	The solvent (vehicle) was described.	Influence of vehicle	Performance Bias
SciRAP	6	The test system (e.g., cell line / cells/ tissue / organ / embryo / sub-cellular fractions) was described.	Identity of population	Selection Bias
SciRAP	8	The metabolic competence, i.e., competence of the test system to metabolize the test compound into an active metabolite was described.	Metabolic competence	Performance Bias
SciRAP	9	The number of cell passages of the cell line used, was stated. (Remove this criterion if the study was not conducted in a cell line.)	Changes in population characteristics over passages	Selection Bias
SciRAP	10	Composition of media was described, including use of serum, antibiotics, etc.	Cell medium	Performance Bias
SciRAP	12	Incubation temperature, humidity, and CO2 concentration were described.	Environmental conditions	Performance Bias
SciRAP	14	Measures taken for avoiding or screening for contamination by mycoplasma, bacteria, fungi and virus were described.	Contaminants in the environmental conditions	Performance Bias
SciRAP	15	The administered dose levels or concentrations were stated.	Dose of test compound	Performance Bias
SciRAP	16	Cell density or number of cells used during treatment was described. (Remove this criterion if the study was not conducted in a cell line.)	Cell density	Selection Bias
SciRAP	17	The duration of treatment was stated.	Duration of exposure	Detection Bias
SciRAP	20	The time points for data collection were stated.	Timing of measurements	Detection Bias
SciRAP	21	It was stated that the effect of the test compound on cytotoxicity was measured.	Cytotoxicity of test compound	Attrition Bias
SciRAP	22	All results were clearly presented.	Selective reporting of results	Reporting Bias
SciRAP	23	The statistical methods and software used were described.	Statistical methods used for analysing data	Analysis Bias
SciRAP	24	The statistical methods and software used were described.	Software used for analysing data	Analysis Bias
SciRAP	25	The funding sources for the study were stated.	Conflict between goals of source of funding and knowledge goals of study	Conflicted Interests Bias
SciRAP	26	Any competing interests were disclosed or it was explicitly stated that the authors did not have any competing interests.	Conflict between investigator goals and knowledge goals of study	Conflicted Interests Bias
SciRAP	28	The test compound or mixture was unlikely to contain any impurities that may significantly have affected the results of the study.	Impurities in test compound	Performance Bias
SciRAP	29	It was likely that the test compound was soluble at the concentrations used.	Solubility of test compound	Performance Bias
SciRAP	30	An appropriate solvent (vehicle) was used that is not expected to interfere with the results of the study at the concentration used.	Influence of vehicle	Performance Bias
SciRAP	33	An appropriate positive control was included, and the expected result was observed from this treatment.	Positive control	Detection Bias
SciRAP	34	A reliable and sensitive test system (e.g., cell line / cells/ tissue / organ / embryo / sub-cellular fractions) with metabolic competence, if relevant, was used for investigating the test compound and endpoints.	Population	Selection Bias
SciRAP	35	Conditions for cultivation and/or maintenance of the cell line / cells / tissue / organ /embryo / sub-cellular fractions (incubation temperature, humidity, CO2 concentration, media used, number of cell passages, control of contamination) were appropriate.	Conditions of cultivation of cell line	Selection Bias
SciRAP	36	Conditions for cultivation and/or maintenance of the cell line / cells / tissue / organ /embryo / sub-cellular fractions (incubation temperature, humidity, CO2 concentration, media used, number of cell passages, control of contamination) were appropriate.	Conditions of maintenance of cell line	Selection Bias
SciRAP	37	The duration of exposure was suitable for the test system and investigated endpoints.	Duration of exposure	Detection Bias
SciRAP	38	The concentrations used were suitable for the test system and investigated endpoints.	Concentration of exposure	Performance Bias
SciRAP	39	The test conditions during and after exposure to the test compound were suitable (media and serum used, cell density, incubation temperature, humidity, CO2 concentration).	Environmental conditions	Performance Bias
SciRAP	40	Reliable and sensitive tests and/or analytical methods were used for investigating the endpoints.	Choice of test methods	Metabias
SciRAP	41	Reliable and sensitive tests and/or analytical methods were used for investigating the endpoints.	Choice of analytical methods	Detection Bias
SciRAP	43	Measurements were collected at suitable time points in order to generate sensitive, valid and reliable data.	Timing of measurements	Detection Bias
SciRAP	44	Cytotoxicity was measured and the test compound did not cause cytotoxicity that significantly affected the results.	Cytotoxicity of test compound	Attrition Bias
SciRAP	46	The statistical methods were clearly described and do not seem inappropriate, unusual or unfamiliar.	Statistical methods	Analysis Bias
SciRAP	47	Are there any other aspects of study design, performance or reporting that influence reliability?	Other factors	Other
Cooper 2016	65	Are sensitive methods used for endpoint evaluation? [or, what is the reliability, specificity, and validity of the method used for endpoint evaluation?] Is the timing of endpoint evaluation appropriate for detecting an effect (e.g., is the latency period sufficient to allow development of the endpoint; does the animal age at evaluation allow for accurate measurement of the endpoint; for some endp…	Abatement period for outcome	Detection Bias
IRIS 2022	120	Are the data compared or presented in a way that is inappropriate or misleading (e.g., presenting western blot images without including numerical values for densitometry analysis, or vice versa)? Flag potentially inappropriate statistical comparisons for further review.	Approach to comparison of data	Analysis Bias
IRIS 2022	116	Are the results presented and compared in a way that is appropriate and transparent and makes the data usable?	Approach to comparison of results	Reporting Bias
IRIS 2022	119	Are the data compared or presented in a way that is inappropriate or misleading (e.g., presenting western blot images without including numerical values for densitometry analysis, or vice versa)? Flag potentially inappropriate statistical comparisons for further review.	Approach to presentation of data	Reporting Bias
IRIS 2022	115	Are the results presented and compared in a way that is appropriate and transparent and makes the data usable?	Approach to reporting of results	Reporting Bias
IRIS 2022	121	Are the data compared or presented in a way that is inappropriate or misleading (e.g., presenting western blot images without including numerical values for densitometry analysis, or vice versa)? Flag potentially inappropriate statistical comparisons for further review.	Approach to statistical comparisons	Analysis Bias
IRIS 2022	86	Are there any known or presumed differences across treatment groups (e.g., coexposures, culture conditions, cell passages, variations in reagent production lots, mycoplasma infections) that could bias the results? If differences are identified, to what extent are they expected to impact the results?	Baseline differences between study groups	Selection Bias
IRIS 2022	98	Did the study adequately characterize exposure to the chemical of interest and the exposure administration methods?	Characterisation of exposure to test article	Performance Bias
Cooper 2016	76	Does the presentation of the data fully and accurately represent the results (e.g., pooling across dose groups or sexes or related endpoints without justification)?	Choice of analyses reported	Reporting Bias
Cooper 2016	78	Are alternative analyses or displays that are likely to change the interpretation of the results (e.g., presenting continuous data as dichotomized)?	Choice of analyses reported	Reporting Bias
Cooper 2016	58	Does the exposure assessment capture the relevant exposure metric?	Choice of metric for exposure	Detection Bias
IRIS 2022	94	Are results presented for all endpoints/outcomes described in the methods?	Choice of reported outcomes	Reporting Bias
IRIS 2022	93	Selective Reporting: Did the study present results, quantitatively or qualitatively, for all prespecified assays or endpoints and replicates described in the methods?	Choice of reported results	Reporting Bias
IRIS 2022	117	Does the level of detail allow for an informed interpretation of the results?	Choice of reported results	Reporting Bias
IRIS 2022	96	Did the study clearly indicate the number of replicate experiments performed? Were the replicates technical (from the same sample) or independent (from separate, distinct exposures)?	Conflation of different types of replicate	Analysis Bias
IRIS 2022	114	Did the test compound induce cytotoxicity (known, or expected based on other studies of similar design) to a degree expected to affect interpretation of results?	Cytotoxicity of test compound	Attrition Bias
Cooper 2016	72	Is the timing and duration of exposure relevant for the endpoints under study? If the sensitive exposure window is unknown, is the exposure period wide enough to cover likely possibilities?	Duration of exposure	Detection Bias
IRIS 2022	126	Was the exposure period, timing (i.e., cell passage number, insufficient culture maturity for the adequate expression of mature cell markers; insufficient treatment or measurement duration for the production of protein above the level of detection), frequency, and duration of exposure sensitive for the assay/model system of interest, particularly in the absence of a positive control?	Duration of exposure	Detection Bias
IRIS 2022	132	Are there concerns regarding the need for positive controls (e.g., concerns that the effects of interest may be inhibited or otherwise poorly manifest in the test system, for example due to differences from in vivo biology)? If used, was the selected positive test substance (and dose) reasonable and appropriate and was the intended positive response induced?	Exposure regimen	Metabias
IRIS 2022	125	Was the exposure period, timing (i.e., cell passage number, insufficient culture maturity for the adequate expression of mature cell markers; insufficient treatment or measurement duration for the production of protein above the level of detection), frequency, and duration of exposure sensitive for the assay/model system of interest, particularly in the absence of a positive control?	Frequency of exposure	Detection Bias
IRIS 2022	100	Are there concerns regarding the purity or composition (e.g., identity and percent distribution of different isomers) of the test material/chemical? If so, can the purity or composition be obtained from the supplier (e.g., as reported on he website)?	Impurities in test compound	Performance Bias
IRIS 2022	102	Was independent analytical verification of the test article purity and composition performed? If not, is this a significant concern for this substance?	Independent analytic verification of test compound	Performance Bias
IRIS 2022	89	Did the study address features inherent to the physicochemical properties of the test substance(s) that have the potential to bias the results away from the null? For example, could the test article interfere with a given assay (e.g., autofluoresces or inhibits enzymatic processes necessary for assay signals), potentially leading to an erroneous positive signal? (Note that concerns related to dos…	Inherent physicochemical properties of test substance	Metabias
Cooper 2016	69	Do the concentration/dose levels span a range in which effects can be expected to occur?	Insufficent range of doses	Detection Bias
Cooper 2016	55	Are the levels, duration, or range of exposure sufficient or adequate to detect an effect of exposure?	Insufficent range of exposure	Detection Bias
Cooper 2016	54	Are the levels, duration, or range of exposure sufficient or adequate to detect an effect of exposure?	Insufficient duration of exposure	Detection Bias
Cooper 2016	53	Are the levels, duration, or range of exposure sufficient or adequate to detect an effect of exposure?	Insufficient level of exposure	Detection Bias
Cooper 2016	62	Is the selected animal model likely to underrepresent changes in the endpoint(s) under study? [Consider the extent to which the species, strain, or sex is sensitive or suitable for the specific effects or endpoints under evaluation; note: consider current knowledge regarding the relative susceptibility or resistance of the selected model; sensitivity is generally assumed when specific knowledge o…	Insufficient predisposition to manifesting outcome	Detection Bias
Cooper 2016	48	Is the follow-up period adequate to allow for the development of the outcome of interest?	Insufficient time to develop outcome	Detection Bias
IRIS 2022	101	Are there concerns regarding the purity or composition (e.g., identity and percent distribution of different isomers) of the test material/chemical? If so, can the purity or composition be obtained from the supplier (e.g., as reported on he website)?	Isomers in test compound	Performance Bias
IRIS 2022	81	Did the study report steps taken to minimize observational bias during analysis (e.g., blinding/coding of slides or plates for analysis, collection of data from randomly selected fields, positive controls that are not immediately identifiable)?	Knowledge of exposure status	Metabias
Cooper 2016	64	Are sensitive methods used for endpoint evaluation? [or, what is the reliability, specificity, and validity of the method used for endpoint evaluation?] Is the timing of endpoint evaluation appropriate for detecting an effect (e.g., is the latency period sufficient to allow development of the endpoint; does the animal age at evaluation allow for accurate measurement of the endpoint; for some endp…	Latency period for outcome	Detection Bias
Cooper 2016	73	Is the route and method (e.g., gavage versus diet) of administration appropriate for the chemical and endpoint(s) being studied?	Method of administation of exposure	Performance Bias
IRIS 2022	99	Did the study adequately characterize exposure to the chemical of interest and the exposure administration methods?	Method of administation of exposure	Performance Bias
IRIS 2022	106	Are there concerns about the methods used to administer the chemical?	Method of administation of exposure	Performance Bias
Cooper 2016	75	Does the presentation of the data fully and accurately represent the results (e.g., pooling across dose groups or sexes or related endpoints without justification)?	Methods for analysing data	Analysis Bias
Cooper 2016	77	Are alternative analyses or displays that are likely to change the interpretation of the results (e.g., presenting continuous data as dichotomized)?	Methods for analysing data	Analysis Bias
IRIS 2022	109	Are there concerns regarding the methodology selected (e.g., accepted guidelines, established criteria) for endpoint evaluation?	Methods for measuring outcome	Detection Bias
IRIS 2022	118	If applicable, was the assay signal normalized to account for nonbiological differences across replicates and exposure groups?	Normalisation of assay signal for nonbiological differences	Analysis Bias
IRIS 2022	79	Observational bias/blinding: Did the study implement measures, where possible, to reduce observational bias?	Observational processes	Detection Bias
IRIS 2022	123	Was the exposure period, timing (i.e., cell passage number, insufficient culture maturity for the adequate expression of mature cell markers; insufficient treatment or measurement duration for the production of protein above the level of detection), frequency, and duration of exposure sensitive for the assay/model system of interest, particularly in the absence of a positive control?	Period of exposure	Detection Bias
Cooper 2016	67	Use of positive and negative assay controls, where applicable (e.g., positive controls may not be needed for established protocols, but could be essential for assays that are under development)	Positive controls	Detection Bias
IRIS 2022	130	Are there concerns regarding the need for positive controls (e.g., concerns that the effects of interest may be inhibited or otherwise poorly manifest in the test system, for example due to differences from in vivo biology)? If used, was the selected positive test substance (and dose) reasonable and appropriate and was the intended positive response induced?	Positive controls	Detection Bias
IRIS 2022	104	Are there concerns about the preparation or storage conditions of the test substance?	Preparation of test compound	Performance Bias
Cooper 2016	74	Is the route and method (e.g., gavage versus diet) of administration appropriate for the chemical and endpoint(s) being studied?	Route of administration of exposure	Performance Bias
IRIS 2022	111	Are there serious concerns about the number of replicates or sample size in the study?	Sample size	Detection Bias
ROBINS-E	112	Are there serious concerns about the number of replicates or sample size in the study?	Number of replicates	Detection Bias
Cooper 2016	68	Is sampling (e.g., sample size per group; number of observations per endpoint) expected to be sufficient to detect differences across groups?	Sampling strategy	Detection Bias
IRIS 2022	95	Did the study clearly indicate the number of replicate experiments performed? Were the replicates technical (from the same sample) or independent (from separate, distinct exposures)?	Sampling strategy	Detection Bias
IRIS 2022	122	Are there concerns that sensitivity in the study is not adequate to detect an effect?	Sensitivity of the methods for measuring outcome	Detection Bias
IRIS 2022	110	Are there concerns about the specificity of the experimental design? Did the study address features inherent to the test system or experiment that have the potential to lead to bias away from the null?	Specificity of methods for measuring outcome	Detection Bias
IRIS 2022	103	Are there concerns about the stability of the test chemical in the vehicle or culture media (e.g., pH, solubility, volatility, adhesion to plastics) that were not corrected for, leading to potential bias away from the null (e.g., observed precipitate formation at high concentrations) or toward the null (e.g., enclosed chambers not used for testing volatile chemicals)?	Stability of test compound	Performance Bias
IRIS 2022	105	Are there concerns about the preparation or storage conditions of the test substance?	Storage of test compound	Performance Bias
IRIS 2022	107	Are the selected protocols, procedures, and test systems adequately described and appropriate for evaluating the endpoint(s) of interest?	Test system in general	Metabias
IRIS 2022	108	Are the evaluation methods and test systems adequately described and appropriate?	Test system in general	Metabias
IRIS 2022	131	Are there concerns regarding the need for positive controls (e.g., concerns that the effects of interest may be inhibited or otherwise poorly manifest in the test system, for example due to differences from in vivo biology)? If used, was the selected positive test substance (and dose) reasonable and appropriate and was the intended positive response induced?	Test system in general	Metabias
Cooper 2016	57	Does the exposure assessment capture the relevant window of exposure?	Timing of exposure	Detection Bias
Cooper 2016	71	Is the timing and duration of exposure relevant for the endpoints under study? If the sensitive exposure window is unknown, is the exposure period wide enough to cover likely possibilities?	Timing of exposure	Detection Bias
IRIS 2022	124	Was the exposure period, timing (i.e., cell passage number, insufficient culture maturity for the adequate expression of mature cell markers; insufficient treatment or measurement duration for the production of protein above the level of detection), frequency, and duration of exposure sensitive for the assay/model system of interest, particularly in the absence of a positive control?	Timing of exposure	Detection Bias
IRIS 2022	85	Variable Control: Are all introduced variables with the potential to affect the results of interest controlled for and consistent across experimental groups?	Use of control groups	Detection Bias
IRIS 2022	113	Are appropriate control groups for the study/assay type included? Was there a need for the assay to include specific controls to reduce potential sources of underlying bias?	Use of control groups	Detection Bias
Cooper 2016	66	Use of positive and negative assay controls, where applicable (e.g., positive controls may not be needed for established protocols, but could be essential for assays that are under development)	Use of negative controls	Detection Bias
IRIS 2022	91	Are there concerns regarding the negative (untreated or vehicle) controls used? Were negative controls run concurrently?	Use of negative controls	Detection Bias
IRIS 2022	90	Are there known variations in cellular signaling unique to the model system that could influence the possibility of detecting the effect(s) of interest?	Variations in cellular signalling	Detection Bias
OHAT 2015	136	Was administered dose or exposure level adequately randomized?	Randomisation methods	Selection Bias
OHAT 2015	137	Direct evidence that cells were allocated to any study group including controls using a method with a random component	Randomisation component in allocation procedure	Selection Bias
OHAT 2015	139	all cells in culture come from a homogenous cell suspension recently collected from cell culture vessels following appropriate cell culture techniques	Homogeneity of cell culture	Selection Bias
OHAT 2015	140	Was allocation to study groups adequately concealed?	Investigator knowledge of exposure status	Metabias
OHAT 2015	141	Direct evidence that at the time of assigning study groups the research personnel did not know what group cells were allocated to, and it is unlikely that they could have broken the blinding of allocation until after assignment was complete and irrevocable.	Investigator knowledge of exposure status at point of allocation	Metabias
OHAT 2015	142	Direct evidence that at the time of assigning study groups the research personnel did not know what group cells were allocated to, and it is unlikely that they could have broken the blinding of allocation until after assignment was complete and irrevocable.	Investigator knowledge of exposure status after allocation	Metabias
OHAT 2015	143	it is deemed that lack of adequate allocation concealment would not appreciably bias results. This may also be the case for in vitro studies with very low potential differences between cells that comprise the different groups, e.g., cells pipetted from a homogeneous cell suspension (single or mixed cell types) recently collected from cell culture vessels by accepted methods	Homogeneity of cell culture	Selection Bias
OHAT 2015	144	Were experimental conditions identical across study groups?	Differences in experimental conditions between groups	Performance Bias
OHAT 2015	145	Direct evidence that culture conditions included identical concentrations of any solvents (e.g., DMSO) used in getting the treatment compound into solution	Between-group differences in cell culture conditions	Performance Bias
OHAT 2015	146	Direct evidence that culture conditions included identical concentrations of any solvents (e.g., DMSO) used in getting the treatment compound into solution	Between-group differences in solvent concentrations	Performance Bias
OHAT 2015	147	the same media was used for control and experimental cells particularly for biological materials such as serum which must be from the same lot	Between-group differences in cell culture medium	Performance Bias
OHAT 2015	148	appropriate adjustments were made such as normalization to blank/media controls, cell numbers in culture, use of positive and negative control responses in acceptance criteria, or others	Normalisation to blank controls	Analysis Bias
OHAT 2015	149	appropriate adjustments were made such as normalization to blank/media controls, cell numbers in culture, use of positive and negative control responses in acceptance criteria, or others	Normalisation to cell number differences between groups	Analysis Bias
OHAT 2015	150	appropriate adjustments were made such as normalization to blank/media controls, cell numbers in culture, use of positive and negative control responses in acceptance criteria, or others	Use of positive control responses in acceptance criteria	Analysis Bias
OHAT 2015	151	appropriate adjustments were made such as normalization to blank/media controls, cell numbers in culture, use of positive and negative control responses in acceptance criteria, or others	Use of negative control responses in acceptance criteria	Analysis Bias
OHAT 2015	152	non-treatment-related experimental conditions were identical across study groups (i.e., the study report explicitly provides this level of detail)	Between-group differences in non-treatment experimental conditions	Performance Bias
OHAT 2015	153	Were research personnel blinded to the study group during the study?	Knowledge of exposure status during experimental processes	Metabias
OHAT 2015	154	Direct evidence that the research personnel were adequately blinded to study group, and it is unlikely that they could have broken the blinding during the study. Methods used to ensure blinding include central allocation, sequentially numbered treatment containers of identical appearance; sequentially numbered culture plates, or equivalent	Breaking of masking procedures during experimental processes	Metabias
OHAT 2015	155	Direct evidence that the research personnel were adequately blinded to study group, and it is unlikely that they could have broken the blinding during the study. Methods used to ensure blinding include central allocation, sequentially numbered treatment containers of identical appearance; sequentially numbered culture plates, or equivalent	Between-group differences in appearance of samples	Metabias
OHAT 2015	156	Direct evidence that the research personnel were adequately blinded to study group, and it is unlikely that they could have broken the blinding during the study. Methods used to ensure blinding include central allocation, sequentially numbered treatment containers of identical appearance; sequentially numbered culture plates, or equivalent	Numbering patterns revealing exposure status during during experimental processes	Metabias
OHAT 2015	157	Direct evidence that the research personnel were adequately blinded to study group, and it is unlikely that they could have broken the blinding during the study. Methods used to ensure blinding include central allocation, sequentially numbered treatment containers of identical appearance; sequentially numbered culture plates, or equivalent	Lack of central allocation of samples	Metabias
OHAT 2015	158	the use of robotic testing systems during the study that are deemed to eliminate the opportunity for performance bias to influence results	Use of robotic test systems during experimental processes	Metabias
OHAT 2015	159	Were outcome data complete without attrition or exclusion from analysis?	Loss of samples during experimental process	Attrition Bias
OHAT 2015	160	Were outcome data complete without attrition or exclusion from analysis?	Exclusion of samples from analysis	Attrition Bias
OHAT 2015	161	Direct evidence that loss of cells was adequately addressed and reasons were documented when wells or plates were removed from a study (e.g., visual observation of contamination, cells missing from wells due to pipetting error, visual morphological changes in cells unexplainable based on surrounding wells, documented removal of statistical outliers).	Inappropriate reasons for loss of samples	Attrition Bias
OHAT 2015	162	Direct evidence that loss of cells was adequately addressed and reasons were documented when wells or plates were removed from a study (e.g., visual observation of contamination, cells missing from wells due to pipetting error, visual morphological changes in cells unexplainable based on surrounding wells, documented removal of statistical outliers).	Inappropriate reasons for exclusion of samples	Attrition Bias
OHAT 2015	163	Can we be confident in the exposure characterization?	Characterisation of exposure	Performance Bias
OHAT 2015	164	Direct evidence that the exposure to PFOA, PFOS, or their salts (including purity but not stability because PFOA and PFOS are extremely stable compounds that are even stable under environmental and biological conditions) was independently characterized and purity confirmed generally as =98%	Independent characterisation of exposure	Performance Bias
OHAT 2015	165	Direct evidence that the exposure to PFOA, PFOS, or their salts (including purity but not stability because PFOA and PFOS are extremely stable compounds that are even stable under environmental and biological conditions) was independently characterized and purity confirmed generally as =98%	Impurities in test compound	Performance Bias
OHAT 2015	166	that exposure was consistently administered (i.e., with the same method and time-frame) across treatment groups	Between-group differences in method of administration of exposure	Performance Bias
OHAT 2015	167	that exposure was consistently administered (i.e., with the same method and time-frame) across treatment groups	Between-group differences in time-frame of administration of exposure	Performance Bias
OHAT 2015	168	solubility and volatility to the test substance have been addressed with appropriate methods (no special methods required as PFOA and PFOS are not considered volatile compounds)	Solubility of test compound	Performance Bias
OHAT 2015	169	solubility and volatility to the test substance have been addressed with appropriate methods (no special methods required as PFOA and PFOS are not considered volatile compounds)	Volatility of test compound	Performance Bias
OHAT 2015	170	if assay media were examined for actual exposure concentrations, there is direct evidence that most of the exposure data measurements are above the limit of quantitation for the assay such that different exposure groups can be distinguished	Exposure levels below limits of detection	Detection Bias
OHAT 2015	171	if assay media were examined for actual exposure concentrations, the study used spiked samples to confirm assay performance	Spiked samples	Detection Bias
OHAT 2015	172	Can we be confident in the outcome assessment (including blinding of outcome assessors)?	Knowledge of exposure status during outcome assessment	Detection Bias
OHAT 2015	173	Direct evidence that the outcome was assessed using well-established methods (the gold standard)	Deviation from gold standard outcome assessment methods	Detection Bias
OHAT 2015	174	assessed at the same length of time after initial exposure in all study groups	Between-group differences in time at which outcomes are assessed	Detection Bias
OHAT 2015	175	there is direct evidence that the outcome assessors were adequately blinded to the study group, and it is unlikely that they could have broken the blinding prior to reporting outcomes	Knowledge of exposure status during outcome assessment	Detection Bias
OHAT 2015	176	there is direct evidence that the outcome assessors were adequately blinded to the study group, and it is unlikely that they could have broken the blinding prior to reporting outcomes	Breaking of masking procedures prior to or during outcome assessment	Detection Bias
OHAT 2015	177	Were all measured outcomes reported?	Selective reporting of outcomes	Reporting Bias
OHAT 2015	178	Direct evidence that all of the study’s measured outcomes (primary and secondary) outlined in the protocol, methods, abstract, and/or introduction (that are relevant for the evaluation) have been reported. This would include outcomes reported with sufficient detail to be included in meta-analysis or fully tabulated during data extraction and analyses had been planned in advance	Change to outcomes between planned methods and study results	Metabias
OHAT 2015	179	Direct evidence that all of the study’s measured outcomes (primary and secondary) outlined in the protocol, methods, abstract, and/or introduction (that are relevant for the evaluation) have been reported. This would include outcomes reported with sufficient detail to be included in meta-analysis or fully tabulated during data extraction and analyses had been planned in advance	Selective emphasis on particular outcome data	Reporting Bias
OHAT 2015	180	analyses that had not been planned in advance (i.e., retrospective unplanned subgroup analyses) are clearly indicated as such and deemed that unplanned analyses were appropriate and selective reporting would not appreciably bias results (e.g., appropriate analyses of an unexpected effect). This would include outcomes reported with insufficient detail such as only reporting that results were stati…	Selective emphasis on post-hoc analysis	Reporting Bias
OHAT 2015	183	This question will be used to examine individual studies for appropriate statistical methods (e.g., confirmation of homogeneity of variance for ANOVA and other statistical tests that require normally distributed data). It will also be used for riskof-bias considerations that do not fit under the other questions	Statistical methods	Analysis Bias
ROBINS-E	184	Did the authors control for all the important confounding factors for which this was necessary?	Control of confounders	Confounding Covariate Bias
ROBINS-E	185	Were confounding factors that were controlled for (and for which control was necessary) measured validly and reliably by the variables available in this study?	Validity of variables used for measurement of confounders	Detection Bias
ROBINS-E	186	Were confounding factors that were controlled for (and for which control was necessary) measured validly and reliably by the variables available in this study?	Reliability of variables used for measurement of confounders	Detection Bias
ROBINS-E	187	Did the authors control for any variables after the start of the exposure period being studied that could have been affected by the exposure?	Controlling for variables affected by the exposure after the start of the exposure window	Analysis Bias
ROBINS-E	188	Did the use of negative controls, or other considerations, suggest serious uncontrolled confounding?	Negative controls for assessment of confounding	Detection Bias
ROBINS-E	189	Did the use of negative controls, or other considerations, suggest serious uncontrolled confounding?	Other considerations around uncontrolled confounding	Confounding Covariate Bias
ROBINS-E	190	Did the authors use an analysis method that was appropriate to control for time-varying as well as baseline confounding?	Controlling for time-varying confounders	Analysis Bias
ROBINS-E	191	Did the authors use an analysis method that was appropriate to control for time-varying as well as baseline confounding?	Controlling for baseline confounders	Analysis Bias
ROBINS-E	192	Did the authors control for all the important baseline and time-varying confounding factors for which this was necessary?	Omission of time-varying confounders	Confounding Covariate Bias
ROBINS-E	193	Did the authors control for all the important baseline and time-varying confounding factors for which this was necessary?	Omission of baseline confounding factors	Confounding Covariate Bias
ROBINS-E	194	Were confounding factors that were controlled for (and for which control was necessary) measured validly and reliably by the variables available in this study?	Validity of variables used for measurement of confounders	Detection Bias
ROBINS-E	195	Were confounding factors that were controlled for (and for which control was necessary) measured validly and reliably by the variables available in this study?	Reliability of variables used for measurement of confounders	Detection Bias
ROBINS-E	196	Did the authors control for time-varying factors or other variables measured after the start of the exposure window being studied?	Controlling for time-varying factors measured after the start of the exposure window	Analysis Bias
ROBINS-E	197	Did the authors control for time-varying factors or other variables measured after the start of the exposure window being studied?	Controlling for other factors measured after the start of the exposure window	Analysis Bias
ROBINS-E	198	Did the use of negative controls, or other considerations, suggest uncontrolled confounding?	Negative controls for assessment of confounding	Detection Bias
ROBINS-E	199	Did the use of negative controls, or other considerations, suggest uncontrolled confounding?	Other considerations around uncontrolled confounding	Detection Bias
ROBINS-E	200	Does the measured exposure well-characterize the exposure metric specified to be of interest in this study?	Extent to which measured exposure characterises exposure of interest	Detection Bias
ROBINS-E	201	Was the exposure likely to be measured with error, or misclassified?	Exposure mismeasurement	Detection Bias
ROBINS-E	202	Was the exposure likely to be measured with error, or misclassified?	Exposure misclassification	Detection Bias
ROBINS-E	203	Could mismeasurement or misclassification of exposure have been differential (i.e. related to the outcome or risk of the outcome)?	Differential mismeasurement of exposure	Detection Bias
ROBINS-E	204	Could mismeasurement or misclassification of exposure have been differential (i.e. related to the outcome or risk of the outcome)?	Differential misclassification of exposure	Detection Bias
ROBINS-E	205	Is non-differential measurement error likely to bias the estimated effect of exposure on outcome?	Nondifferential mismeasurement of exposure	Detection Bias
ROBINS-E	206	Does the measured exposure well-characterize the exposure metric specified to be of interest in this study?	Extent to which measured exposure characterises exposure of interest	Detection Bias
ROBINS-E	207	Was the exposure likely to be measured with error, or misclassified?	Exposure mismeasurement	Detection Bias
ROBINS-E	208	Was the exposure likely to be measured with error, or misclassified?	Misclassification of exposure	Detection Bias
ROBINS-E	209	Could mismeasurement or misclassification of exposure have been differential (i.e. related to the outcome or risk of the outcome)?	Differential mismeasurement of exposure	Detection Bias
ROBINS-E	210	Could mismeasurement or misclassification of exposure have been differential (i.e. related to the outcome or risk of the outcome)?	Differential misclassification of exposure	Detection Bias
ROBINS-E	211	Is non-differential measurement error likely to bias the estimated effect of exposure on outcome?	Nondifferential mismeasurement of exposure	Detection Bias
ROBINS-E	212	Does the measured exposure (including changes over time) well-characterize the exposure metric specified to be of interest in this study?	Extent to which measured exposure characterises exposure of interest over time	Detection Bias
ROBINS-E	214	Was the exposure likely to be measured with error, or misclassified?	Exposure mismeasurement	Detection Bias
ROBINS-E	215	Was the exposure likely to be measured with error, or misclassified?	Misclassification of exposure	Detection Bias
ROBINS-E	216	Could mismeasurement or misclassification of exposure have been differential (i.e. related to the outcome or risk of the outcome)?	Differential mismeasurement of exposure	Detection Bias
ROBINS-E	217	Could mismeasurement or misclassification of exposure have been differential (i.e. related to the outcome or risk of the outcome)?	Differential misclassification of exposure	Detection Bias
ROBINS-E	218	Is non-differential measurement error likely to bias the estimated effect of exposure on outcome?	Nondifferential mismeasurement of exposure	Detection Bias
ROBINS-E	219	Did follow-up begin at (or close to) the start of the exposure window for most participants?	Timing of participant follow-up	Selection Bias
ROBINS-E	221	Is the effect of exposure likely to be constant over the period of follow up analysed?	Variation in effect of exposure over period of follow-up	Selection Bias
ROBINS-E	222	Was selection of participants into the study (or into the analysis) based on participant characteristics observed after the start of the exposure window being studied?	Inclusion of participants into study based on participant characteristics observed after the start of the exposure window	Selection Bias
ROBINS-E	223	Was selection of participants into the study (or into the analysis) based on participant characteristics observed after the start of the exposure window being studied?	Inclusion of participants into analysis based on participant characteristics observed after the start of the exposure window	Selection Bias
ROBINS-E	224	Were these characteristics likely to be influenced by exposure or a cause of exposure?	Inclusion of participants into study being influenced by the exposure	Selection Bias
ROBINS-E	225	Were these characteristics likely to be influenced by exposure or a cause of exposure?	Inclusion of participants into study being influenced by causes of the exposure	Selection Bias
ROBINS-E	226	Were these characteristics likely to be influenced by the outcome or a cause of the outcome?	Inclusion of participants into study influenced by outcome status	Selection Bias
ROBINS-E	227	Were these characteristics likely to be influenced by the outcome or a cause of the outcome?	Inclusion of participants into study influenced by causes of outcome status	Selection Bias
ROBINS-E	228	Is it likely that the analysis corrected for all of the potential selection biases identified in A and B above?	Approach to correcting for factors influencing selection	Analysis Bias
ROBINS-E	230	Were there post-exposure interventions that were influenced by prior exposure during the follow-up period?	Influence of prior exposure on post-exposure interventions during follow-up	Selection Bias
ROBINS-E	231	Is it likely that the analysis corrected for the effect of post-exposure interventions that were influenced by prior exposure?	Approach to correcting for influence of prior exposure on post-exposure interventions during follow-up	Analysis Bias
ROBINS-E	232	Were complete data on exposure status, confounding variables and the outcome available for all, or nearly all, participants?	Incomplete data on exposure status of participants	Attrition Bias
ROBINS-E	233	Were complete data on exposure status, confounding variables and the outcome available for all, or nearly all, participants?	Incomplete data on confounding variables	Attrition Bias
ROBINS-E	234	Were complete data on exposure status, confounding variables and the outcome available for all, or nearly all, participants?	Incomplete data on outcome status of participants	Attrition Bias
ROBINS-E	235	Were complete data on the outcome available for all, or nearly all, participants?	Incomplete data on outcome status of participants	Attrition Bias
ROBINS-E	236	Were complete data on confounding variables available for all, or nearly all, participants?	Incomplete data on confounding variables	Attrition Bias
ROBINS-E	237	Is the result based on a complete case analysis?	Incomplete case analysis	Attrition Bias
ROBINS-E	238	Was exclusion from the analysis because of missing data (in exposure, confounders or the outcome) likely to be related to the true value of the outcome?	Exclusion from analysis due to missing data about exposure status	Selection Bias
ROBINS-E	239	Was exclusion from the analysis because of missing data (in exposure, confounders or the outcome) likely to be related to the true value of the outcome?	Exclusion from analysis due to missing data about confounders	Selection Bias
ROBINS-E	240	Was exclusion from the analysis because of missing data (in exposure, confounders or the outcome) likely to be related to the true value of the outcome?	Exclusion from analysis due to missing data about outcome status	Selection Bias
ROBINS-E	241	Were all or most predictors of missingness (in exposure, confounders or the outcome) included in the analysis model?	Absence from the analysis model of predictors of missingness of exposure data	Analysis Bias
ROBINS-E	242	Were all or most predictors of missingness (in exposure, confounders or the outcome) included in the analysis model?	Absence from the analysis model of predictors of missingness of data about confounders	Analysis Bias
ROBINS-E	243	Were all or most predictors of missingness (in exposure, confounders or the outcome) included in the analysis model?	Absence from the analysis model of predictors of missingness of outcome data	Analysis Bias
ROBINS-E	244	Was the analysis based on imputing missing values?	Method for imputing missing data	Analysis Bias
ROBINS-E	245	Was imputation performed appropriately?	Method for imputing missing data	Analysis Bias
ROBINS-E	246	Was an appropriate alternative method used to correct for bias due to missing data?	Correcting for bias due to missing data	Analysis Bias
ROBINS-E	248	Could measurement or ascertainment of the outcome have differed between exposure groups or levels of exposure?	Differences in measurement of outcome between exposure groups	Detection Bias
ROBINS-E	249	Could measurement or ascertainment of the outcome have differed between exposure groups or levels of exposure?	Differences in measurement of outcome between exposure levels	Detection Bias
ROBINS-E	250	Were outcome assessors aware of study participants’ exposure history?	Outcome assessor awareness of exposure history	Detection Bias
ROBINS-E	251	Could assessment of the outcome have been influenced by knowledge of participants’ exposure history?	Outcome assessor awareness of exposure history	Detection Bias
ROBINS-E	252	Was the result reported in accordance with an available, pre-determined analysis plan?	Knowledge of data prior to development of analysis plan	Analysis Bias
ROBINS-E	253	Is the reported effect estimate likely to be selected, based on desirability of the magnitude (or statistical significance) of the estimated effect of exposure on outcome, from multiple exposure measurements within the exposure domain?	Selection of desired result from multiple exposure measurements	Reporting Bias
ROBINS-E	254	Is the reported effect estimate likely to be selected, based on desirability of the magnitude (or statistical significance) of the estimated effect of exposure on outcome, from multiple outcome measurements within the outcome domain?	Selection of desired result from multiple outcome measurements	Reporting Bias
ROBINS-E	255	Is the reported effect estimate likely to be selected, based on desirability of the magnitude (or statistical significance) of the estimated effect of exposure on outcome, from multiple analyses of the exposure-outcome relationship?	Selection of desired result from multiple analyses	Reporting Bias
ROBINS-E	256	Is the reported effect estimate likely to be selected, based on the basis of desirability of the results (e.g. statistical significance), from different subgroups?	Selection of desired result from multiple study subgroups	Reporting Bias
Whaley 2023	257	Concurrent negative controls	Concurrent negative controls	Detection Bias
Whaley 2023	258	Concurrent positive controls	Concurrent positive controls	Detection Bias
Whaley 2023	259	Use of historical controls	Use of historical controls	Detection Bias
Whaley 2023	260	Cut-off point for each marker	Cut-off point for each marker	Detection Bias
Whaley 2023	261	Established reliability of outcome criteria	Established reliability of outcome criteria	Detection Bias
Whaley 2023	262	Established validity of outcome criteria	Established validity of outcome criteria	Detection Bias
Whaley 2023	263	Timing of outcome measurements	Timing of outcome measurements	Detection Bias
Whaley 2023	265	Cell culture conditions	Cell culture conditions	Performance Bias
Whaley 2023	266	Cell maintenance conditions	Cell maintenance conditions	Performance Bias
Whaley 2023	267	Culture medium	Culture medium	Performance Bias
Whaley 2023	268	Length of lead-in period	Length of lead-in period	Detection Bias
Whaley 2023	269	Length of wash-out period	Length of wash-out period	Detection Bias
Whaley 2023	270	Characterisation of reagents	Characterisation of reagents	Performance Bias
Whaley 2023	271	Characterisation of substrates	Characterisation of substrates	Performance Bias
Whaley 2023	272	Checking of cell lines for mycoplasma or contaminants	Checking of cell lines for mycoplasma or contaminants	Selection Bias
Whaley 2023	273	Cell line authentication	Cell line authentication	Selection Bias
Whaley 2023	274	Concentration of test article in exposure medium	Concentration of test article in exposure medium	Performance Bias
Whaley 2023	275	Instrumentation errors lower than measured results	Instrumentation errors lower than measured results	Detection Bias
Whaley 2023	276	Levels of variability in inter- and intra-laboratory results for validation assays	Levels of variability in inter- and intra-laboratory results for validation assays	Detection Bias
Whaley 2023	277	Standardisation of measurement	Standardisation of measurement	Detection Bias
Whaley 2023	278	Validation of evaluation method	Validation of evaluation method	Detection Bias
Whaley 2023	279	Analysis of influence of sex or gender of study tissue on results of study	Analysis of influence of sex or gender of study tissue on results of study	Analysis Bias
Whaley 2023	280	Freedom from other issues which could result in high risk of bias	Freedom from other issues which could result in high risk of bias	Other
Whaley 2023	281	Identical experimental conditions across study groups	Identical experimental conditions across study groups	Performance Bias
Whaley 2023	282	Other sources of bias	Other sources of bias	Other
Whaley 2023	283	Other threats to internal validity	Other threats to internal validity	Other
Whaley 2023	284	Outcome measure robust to measurement bias	Outcome measure robust to measurement bias	Detection Bias
Whaley 2023	285	Presence of inappropriate exclusions	Presence of inappropriate exclusions	Attrition Bias
Whaley 2023	286	Steps to reduce bias	Steps to reduce bias	Other
Whaley 2023	287	Susceptibility to measurement bias	Susceptibility to measurement bias	Detection Bias
Whaley 2023	288	Unbiased assessment of end-point	Unbiased assessment of end-point	Detection Bias
Whaley 2023	289	Blinded analysis	Blinded analysis	Analysis Bias
Whaley 2023	290	Blinded assessment of index test	Blinded assessment of index test	Detection Bias
Whaley 2023	291	Blinded comparison of index test to reference test	Blinded comparison of index test to reference test	Detection Bias
Whaley 2023	292	Blinded outcome assessment	Blinded outcome assessment	Detection Bias
Whaley 2023	293	Blinded study	Blinded study	Metabias
Whaley 2023	294	Blinding	Blinding	Metabias
Whaley 2023	295	Blinding of caregivers to intervention status of animals	Blinding of caregivers to intervention status of animals	Metabias
Whaley 2023	296	Blinding of evaluators	Blinding of evaluators	Detection Bias
Whaley 2023	297	Blinding of experiment	Blinding of experiment	Metabias
Whaley 2023	298	Blinding of exposure	Blinding of exposure	Metabias
Whaley 2023	299	Blinding of operator	Blinding of operator	Metabias
Whaley 2023	300	Blinding of operator of test machine	Blinding of operator of test machine	Detection Bias
Whaley 2023	301	Blinding of personnel	Blinding of personnel	Metabias
Whaley 2023	302	Blinding of statistical analysis	Blinding of statistical analysis	Analysis Bias
Whaley 2023	304	Choice of randomisation method	Choice of randomisation method	Selection Bias
Whaley 2023	305	Matching procedures	Matching procedures	Metabias
Whaley 2023	306	Random allocation of subjects to study groups	Random allocation of subjects to study groups	Selection Bias
Whaley 2023	307	Random or consecutive inclusion	Random or consecutive inclusion	Selection Bias
Whaley 2023	308	Random selection of animals for outcome assessment	Random selection of animals for outcome assessment	Selection Bias
Whaley 2023	309	Randomisation	Randomisation	Selection Bias
Whaley 2023	310	Randomisation of data measurements	Randomisation of data measurements	Selection Bias
Whaley 2023	311	Randomisation of dose	Randomisation of dose	Selection Bias
Whaley 2023	312	Randomisation of exposure	Randomisation of exposure	Selection Bias
Whaley 2023	313	Randomisation of histological fields	Randomisation of histological fields	Selection Bias
Whaley 2023	314	Randomisation of samples	Randomisation of samples	Selection Bias
Whaley 2023	315	Randomisation of specimens	Randomisation of specimens	Selection Bias
Whaley 2023	316	Randomisation of teeth	Randomisation of teeth	Selection Bias
Whaley 2023	317	Randomisation procedures	Randomisation procedures	Selection Bias
Whaley 2023	318	Randomisation strategy	Randomisation strategy	Selection Bias
Whaley 2023	319	Randomised design	Randomised design	Selection Bias
Whaley 2023	320	Statement about randomisation, even absent randomisation	Statement about randomisation, even absent randomisation	Selection Bias
Whaley 2023	321	Accounting for modifying variables	Accounting for modifying variables	Analysis Bias
Whaley 2023	322	Allocation concealed to allocator	Allocation concealed to allocator	Metabias
Whaley 2023	323	Allocation concealment	Allocation concealment	Metabias
Whaley 2023	324	Blinding of investigator to allocation of subjects to study groups during experiment	Blinding of investigator to allocation of subjects to study groups during experiment	Metabias
Whaley 2023	325	<5% loss to follow-up	<5% loss to follow-up	Attrition Bias
Whaley 2023	326	Inclusion of dropouts in the analysis	Inclusion of dropouts in the analysis	Attrition Bias
Whaley 2023	327	Reason for subjects leaving study	Reason for subjects leaving study	Attrition Bias
Whaley 2023	328	Study subject attrition rates	Study subject attrition rates	Attrition Bias
Whaley 2023	329	Representative sample of study participants	Representative sample of study participants	Selection Bias
Whaley 2023	330	Representative sample of teeth	Representative sample of teeth	Selection Bias
Whaley 2023	331	Selection resulting in appropriate comparison groups	Selection resulting in appropriate comparison groups	Detection Bias
Whaley 2023	332	Study subject selection methods	Study subject selection methods	Selection Bias
Whaley 2023	333	Subject selection criteria unbiased	Subject selection criteria unbiased	Selection Bias
Whaley 2023	334	Accounting for confounding variables	Accounting for confounding variables	Confounding Covariate Bias
Whaley 2023	335	Baseline equivalence of groups	Baseline equivalence of groups	Selection Bias
Whaley 2023	336	Data on confounding variables	Data on confounding variables	Confounding Covariate Bias
Whaley 2023	337	Groups similar at baseline	Groups similar at baseline	Selection Bias
Whaley 2023	338	Susceptibility to confounding	Susceptibility to confounding	Confounding Covariate Bias
Whaley 2023	339	Methods to minimise detection bias	Methods to minimise detection bias	Detection Bias
Whaley 2023	340	Outcome measures same for all groups	Outcome measures same for all groups	Detection Bias
Whaley 2023	341	Differences between groups adjusted for in analysis	Differences between groups adjusted for in analysis	Analysis Bias
Whaley 2023	342	Data normalisation	Data normalisation	Analysis Bias
Whaley 2023	343	Data reduction methods	Data reduction methods	Analysis Bias
Whaley 2023	344	Data standardisation	Data standardisation	Analysis Bias
Whaley 2023	345	Noise attenuation	Noise attenuation	Analysis Bias
Whaley 2023	346	Pre-processing methods for microarray data	Pre-processing methods for microarray data	Analysis Bias
Whaley 2023	347	Statistical assumptions	Statistical assumptions	Analysis Bias
Whaley 2023	348	Visualisation systems	Visualisation systems	Detection Bias
Whaley 2023	349	Image processing	Image processing	Detection Bias
Whaley 2023	350	Complete outcome data	Complete outcome data	Reporting Bias
Whaley 2023	351	Complete outcome reporting	Complete outcome reporting	Reporting Bias
Whaley 2023	352	Description of dropouts	Description of dropouts	Attrition Bias
Whaley 2023	353	Handling of missing data	Handling of missing data	Attrition Bias
Whaley 2023	354	Sources of funding	Sources of funding	Conflicted Interests Bias
ROB2	355	Was the allocation sequence random?	Non-random allocation sequence	Selection Bias
ROB2	356	Answer ‘Yes’ if a random component was used in the sequence generation process	Non-random allocation sequence	Selection Bias
ROB2	357	Answer ‘No’ if no random element was used in generating the allocation sequence or the sequence is predictable	Non-random allocation sequence	Selection Bias
ROB2	359	Was the allocation sequence concealed until participants were enrolled and assigned to interventions?	Inadequately concealed allocation sequence	Selection Bias
ROB2	360	Answer ‘Yes’ if the trial used any form of remote or centrally administered method to allocate interventions to participants, where the process of allocation is controlled by an external unit or organization, independent of the enrolment personnel	Enrolment personnel knowledge of allocation sequence	Selection Bias
ROB2	361	Answer ‘Yes’ if envelopes or drug containers were used appropriately	Inadequately concealed allocation sequence	Selection Bias
ROB2	362	Answer ‘No’ if there is reason to suspect that the enrolling investigator or the participant had knowledge of the forthcoming allocation	Enrolment personnel knowledge of allocation sequence	Selection Bias
ROB2	363	Answer ‘No’ if there is reason to suspect that the enrolling investigator or the participant had knowledge of the forthcoming allocation	Participant knowledge of allocation sequence	Selection Bias
ROB2	364	Did baseline differences between intervention groups suggest a problem with the randomization process?	Baseline differences between exposure groups	Selection Bias
ROB2	367	substantial differences between intervention group sizes, compared with the intended allocation ratio	Differences between exposure group sizes	Selection Bias
ROB2	368	a substantial excess in statistically significant differences in baseline characteristics between intervention groups, beyond that expected by chance	Statistically significant differences in baseline characteristics between exposure groups	Selection Bias
ROB2	369	imbalance in one or more key prognostic factors, or baseline measures of outcome variables, that is very unlikely to be due to chance and for which the between-group difference is big enough to result in bias in the intervention effect estimate	Differences in prognostic factors between exposure groups	Selection Bias
ROB2	370	imbalance in one or more key prognostic factors, or baseline measures of outcome variables, that is very unlikely to be due to chance and for which the between-group difference is big enough to result in bias in the intervention effect estimate	Differences in baseline measures of outcome variables between groups	Selection Bias
ROB2	371	excessive similarity in baseline characteristics that is not compatible with chance	Excessive similarity in baseline characteristics between exposure groups	Selection Bias
ROB2	372	Were participants aware of their assigned intervention during the trial?	Participant knowledge of exposure status of participant	Performance Bias
ROB2	373	Were carers and people delivering the interventions aware of participants' assigned intervention during the trial?	Carer awareness of exposure status of participant	Performance Bias
ROB2	374	Were carers and people delivering the interventions aware of participants' assigned intervention during the trial?	Exposure-deliverer awareness of exposure status of participant	Performance Bias
ROB2	375	Were there deviations from the intended intervention that arose because of the trial context?	Deviations from intended exposure	Performance Bias
ROB2	380	Were these deviations likely to have affected the outcome?	Deviations from intended exposure	Performance Bias
ROB2	381	Were these deviations from intended intervention balanced between groups?	Differences in deviations from intended exposure between exposure groups	Performance Bias
ROB2	382	Was an appropriate analysis used to estimate the effect of assignment to intervention?	Analysis for estimating effect on outcome of assignment to exposure group	Analysis Bias
ROB2	383	Was there potential for a substantial impact (on the result) of the failure to analyse participants in the group to which they were randomized?	Failure to analyse participants according to the exposure group to which they were assigned	Analysis Bias
ROB2	385	Were participants aware of their assigned intervention during the trial?	Participant knowledge of exposure status of participant	Performance Bias
ROB2	386	Were carers and people delivering the interventions aware of participants' assigned intervention during the trial?	Carer awareness of exposure status of participant	Performance Bias
ROB2	387	Were carers and people delivering the interventions aware of participants' assigned intervention during the trial?	Exposure-deliverer awareness of exposure status of participant	Performance Bias
ROB2	388	Were important non-protocol interventions balanced across intervention groups?	Imbalance in non-protocol exposures between exposure groups	Performance Bias
ROB2	389	Were there failures in implementing the intervention that could have affected the outcome?	Failure in implementation of the exposure	Performance Bias
ROB2	390	Was there non-adherence to the assigned intervention regimen that could have affected participants’ outcomes?	Non-adherence to assigned exposure	Performance Bias
ROB2	394	Was an appropriate analysis used to estimate the effect of adhering to intervention?	Analysis for estimating effect of adhering to the exposure	Analysis Bias
ROB2	395	Were data for this outcome available for all, or nearly all, participants randomized?	Missing outcome data for randomised participants	Attrition Bias
ROB2	396	Is there evidence that the result was not biased by missing outcome data?	Missing outcome data	Attrition Bias
ROB2	397	Could missingness in the outcome depend on its true value?	Dependency of missing outcome data on the true value of the outcome	Attrition Bias
ROB2	398	Is it likely that missingness in the outcome depended on its true value?	Dependency of missing outcome data on the true value of the outcome	Attrition Bias
ROB2	399	Differences between intervention groups in the proportions of missing outcome data	Differences between exposure groups in the proportion of missing outcome data	Attrition Bias
ROB2	401	Reported reasons for missing outcome data differ between the intervention groups	Differences between exposure groups in reason for missing outcome data	Attrition Bias
ROB2	403	In time-to-event analyses, participants’ follow up is censored when they stop or change their assigned intervention	Censorship of follow-up on change to assigned exposure	Attrition Bias
ROB2	404	Was the method of measuring the outcome inappropriate?	Method for measuring outcomes	Detection Bias
ROB2	405	it is unlikely to be sensitive to plausible intervention effects (e.g. important ranges of outcome values fall outside levels that are detectable using the measurement method)	Sensitivity of the method for measuring outcomes	Detection Bias
ROB2	406	the measurement instrument has been demonstrated to have poor validity	Validity of the measurement instrument	Detection Bias
ROB2	407	Could measurement or ascertainment of the outcome have differed between intervention groups?	Differences between exposure groups in method used for measuring outcome	Detection Bias
ROB2	408	Were outcome assessors aware of the intervention received by study participants?	Outcome assessor awareness of exposure status of participant	Detection Bias
ROB2	409	Were outcome assessors aware of the intervention received by study participants?	Outcome assessor awareness of exposure status of participant	Detection Bias
ROB2	410	Could assessment of the outcome have been influenced by knowledge of intervention received?	Outcome assessor awareness of exposure status of participant	Detection Bias
ROB2	411	Could assessment of the outcome have been influenced by knowledge of intervention received?	Outcome assessor awareness of exposure status of participant	Detection Bias
ROB2	412	Is it likely that assessment of the outcome was influenced by knowledge of intervention received?	Outcome assessor awareness of exposure status of participant	Detection Bias
ROB2	413	Were the data that produced this result analysed in accordance with a pre-specified analysis plan that was finalized before unblinded outcome data were available for analysis?	Lack of analysis plan that was finalised before data unmasked	Metabias
ROB2	415	Is the numerical result being assessed likely to have been selected, on the basis of the results, from multiple eligible outcome measurements (e.g. scales, definitions, time points) within the outcome domain?	Selection of result from multiple eligible outcome measurements	Selection Bias
ROB2	416	Is the numerical result being assessed likely to have been selected, on the basis of the results, from multiple eligible analyses of the data?	Selection of result from multiple eligible analyses of data	Selection Bias
FGD	1002	don't disclose how they actually did it, if they didn't disclose any details, so I'm not sure if we should point out how it should be done correctly or.	Method for converting units	Analysis Bias
FGD	1003	dose response curves and they fitted curves are involved. I think it would be good to know which model for example was chosen and for what reason. Because sometimes these details are not given, so we are not sure whether this field curve model that was chosen was the right one or not. So I think it's good, be good, it could be good to be justification below.	Method for fitting curves to data	Analysis Bias
FGD	1005	, we have a pipeline that creates multiple models fitting different types of curves and the best fitting model is then automatically picked. So this would also allow to, I don't know, prevent that they won't take the best model to best suit their their results. I mean the result they wanted to see and not the model they should use	Method for fitting curves to data	Analysis Bias
FGD	1007	the data are distributed. So the normality of data. Yet it's amazing thing, but that should be definitely there	Assumptions about normality of data distribution	Analysis Bias
FGD	1008	With regard to the to the distribution of data, it might also be important to take into account that if definition of borderline ranges. At least this is an issue that is often discussed when it comes to their development of test guidelines. When you have done in certain yeah, certain model to derive it, a decision that the question arises how, yeah, how to deal with bot liner if there are border…	Handling of borderline values	Detection Bias
FGD	1009	With regard to the to the distribution of data, it might also be important to take into account that if definition of borderline ranges. At least this is an issue that is often discussed when it comes to their development of test guidelines. When you have done in certain yeah, certain model to derive it, a decision that the question arises how, yeah, how to deal with bot liner if there are border…	Handling of borderline values	Detection Bias
FGD	1015	Prior knowledge of data before developing analysis plan	Developing analysis plan after sight of data	Metabias
FGD	1017	what that we should follow parametric and non parametric test so the normality of data Is really important.	Assumptions about normality of data distribution	Analysis Bias
FGD	1019	Based on historical control data in the lab for the method and for the cell line applied so that you you know what to expect and then if the controls are working as they should, so that sort of thing. Experiment. Can be accepted ohh or not not just to include controls but also to control the values of the controls included in experiment.	Interpretation of historical control data	Analysis Bias
FGD	1020	Based on historical control data in the lab for the method and for the cell line applied so that you you know what to expect and then if the controls are working as they should, so that sort of thing. Experiment. Can be accepted ohh or not not just to include controls but also to control the values of the controls included in experiment.	Use of historical data to verify performance of controls	Detection Bias
FGD	1021	Yeah, I I think I mean, for instance, when we are doing cytotoxicity testing. Hmm, we have this acceptance criteria that the positive control should be like within at least I think it's. And at least 80%. So I built you, let's say 20% reduction on and so that's the sort of minimum data policy control should give, but preferably further down and same with them negative controls. And I mean for. Ye…	Control acceptance threshold	Detection Bias
FGD	1022	Yeah, I I think I mean, for instance, when we are doing cytotoxicity testing. Hmm, we have this acceptance criteria that the positive control should be like within at least I think it's. And at least 80%. So I built you, let's say 20% reduction on and so that's the sort of minimum data policy control should give, but preferably further down and same with them negative controls. And I mean for. Ye…	Control acceptance threshold	Detection Bias
FGD	1029	Yeah, for for, for in vitro studies before setting up a prediction model, you would, you would have to select an appropriate set of reference chemicals. Covering. All all ranges of responses you might expect.	Set of reference chemicals	Detection Bias
FGD	1035	like you approach of the the best fit by by computer and because that's less biassed. But what I've also seen and that's that's maybe good to mention or not, but that people tend to rely on the computer simulation completely and do not look at the results. So you can have a complete just because your data are or that there is a mismatch that none of your data points are actually fitted, but they …	Use of simulation to generate data	Analysis Bias
FGD	1040	I think it it's not like all sidelines is suitable for any endpoint..	Chemical feedback loops	Performance Bias
FGD	1045	Most of the attrition bias is taken into account already. For example, cited took this cytotoxicity tests are performed that you don't lose yourselves due to cytotoxicity and that you should not perform them at side to toxicity levels to measure specific effect.	Inappropriate exposure levels	Detection Bias
FGD	1048	Most of the attrition bias is taken into account already. For example, cited took this cytotoxicity tests are performed that you don't lose yourselves due to cytotoxicity and that you should not perform them at side to toxicity levels to measure specific effect.	Method for imputing missing data	Analysis Bias
FGD	1049	Do you see? Yeah, inhibition of growth, for example, that that you have cells in one essay are still multiplying in another not or in the control. Not and and there's no correcting for the difference in numbers cells for example, so that it can still happen.	Adjustment for cellular growth rates between groups	Analysis Bias
FGD	1057	It's good to to try more than once to toxicity methods, because maybe. Once at the toxicity method is not enough, so we need like 2 or or more. And also I wanted to say that, um. And it's good also to to to measure this, it's accessity ideally um, either in parallel with then and point you are actually measuring or even better. And if we are talking about, for example for. Experiments performed i…	Differences in methods for measuring endpoints between samples	Detection Bias
FGD	1059	And there are also quite a number of different endpoints for which OECD test guidelines exists that also specify a range of site toxicity. For example, like skin or irritation.	Differences in timing of endpoint measurement between samples	Detection Bias
FGD	1060	set ideally and every well using the same well as used for the experiment	Differences in well set-up between pretrial tests and the final experiment	Performance Bias
FGD	1061	Um, we already discussed about the selection of the self system. That that has to be related, of course, to your research question. For example, when when you require some kind of metabolic activation or. Yeah, yeah. That that you would don't should not use liver cells when you want to address some don't know issues related to breast cancer or things like that. So that so that you really have to …	Inappropriate cell model for investigating research question	Detection Bias
FGD	1063	That might influence each other and how they behave and also the cells might be coming from different individuals from different sexes. So having both sexes covered, that's super important. The right developmental time point or adult time point depending on what is your question. And yeah, what what strikes me every time when reviewing papers is when they wanted to. Assess and neurotoxic effects …	Inappropriate cell type for investigating research question	Detection Bias
FGD	1065	That might influence each other and how they behave and also the cells might be coming from different individuals from different sexes. So having both sexes covered, that's super important. The right developmental time point or adult time point depending on what is your question. And yeah, what what strikes me every time when reviewing papers is when they wanted to. Assess and neurotoxic effects …	Inappropriate cell developmental stage for investigating research question	Detection Bias
FGD	1069	I think it's also the the plate design is important also where you put your your samples and your controls because you you can have influence from the positive control on on the other groups, especially if it's volatile compounds. So you you have to ensure that. And the affected your mushroom is not due to contamination from the poster control.	Plate design	Performance Bias
FGD	1071	I think it's also the the plate design is important also where you put your your samples and your controls because you you can have influence from the positive control on on the other groups, especially if it's volatile compounds. So you you have to ensure that. And the affected your mushroom is not due to contamination from the poster control.	Contamination between exposure groups	Performance Bias
FGD	1075	I I think this has interplay of all with how you pose the question. So I I think that. So again, how you post that question is absolutely critical and sometimes it. Drives you to the answer, and if you're influential in that. You know, designing that research question or. And the protocol. And it can sometimes relate to it. I think of it more as. Bias relative to experience, not so much sources o…	Conflicts of interest	Conflicted Interests Bias
FGD	1077	I I think this has interplay of all with how you pose the question. So I I think that. So again, how you post that question is absolutely critical and sometimes it. Drives you to the answer, and if you're influential in that. You know, designing that research question or. And the protocol. And it can sometimes relate to it. I think of it more as. Bias relative to experience, not so much sources o…	Conflict between investigator goals and knowledge goals of study	Conflicted Interests Bias
FGD	1078	I I think this has interplay of all with how you pose the question. So I I think that. So again, how you post that question is absolutely critical and sometimes it. Drives you to the answer, and if you're influential in that. You know, designing that research question or. And the protocol. And it can sometimes relate to it. I think of it more as. Bias relative to experience, not so much sources o…	Conflict between investigator goals and knowledge goals of study	Conflicted Interests Bias
FGD	1081	Yeah, I I think you're not fully testing the hypothesis. I think if that makes sense. Ohh and how you framing that hypothesis derives from your prior experience, so that's pushing it in a certain direction.	Incomplete test of the hypothesis	Choice-of-Question Bias
FGD	1082	Yeah, I I think you're not fully testing the hypothesis. I think if that makes sense. Ohh and how you framing that hypothesis derives from your prior experience, so that's pushing it in a certain direction.	Framing of the hypothesis	Choice-of-Question Bias
FGD	1084	Yes, so one um, conflict of interest that I have seen is the pressure that is put upon researchers. And so they need to score high quality journals, high quality papers. And I think that that point is even the pressure is bigger than than sources of funding. I mean, people are always pointing in industrial funded research is is different or it's it's it's always heading towards the best result fo…	Conflict between investigator goals and knowledge goals of study	Conflicted Interests Bias
FGD	1085	Yes, so one um, conflict of interest that I have seen is the pressure that is put upon researchers. And so they need to score high quality journals, high quality papers. And I think that that point is even the pressure is bigger than than sources of funding. I mean, people are always pointing in industrial funded research is is different or it's it's it's always heading towards the best result fo…	Conflict between investigator funding goals and knowledge goals of study	Conflicted Interests Bias
FGD	1088	Yes, so one um, conflict of interest that I have seen is the pressure that is put upon researchers. And so they need to score high quality journals, high quality papers. And I think that that point is even the pressure is bigger than than sources of funding. I mean, people are always pointing in industrial funded research is is different or it's it's it's always heading towards the best result fo…	Conflict between investigator goals and knowledge goals of study	Conflicted Interests Bias
FGD	1094	Yeah, I I think the issue is not so much mismanagement. I think it is defining conflict of interest in the context of of the study or application and it varies greatly, you know, among different agencies. I think everybody takes a conflict of interest into account. And so it's defining it, but it's also the process for ensuring that you know it's the it's, it's the adequacy of the cheques, it's y…	Management of conflicts of interest	Conflicted Interests Bias
FGD	1097	Typical error would be having not the same concentration of the solvent and all the tested concentrations and negative control, for example. And also, um, somebody already mentioned how it is. Ohh, how the concentrations are plighted in in the well played if if it's randomised or not and sometimes I have the experience that some older machines they measured a little bit more on the right side or …	Calibration of equipment	Detection Bias
FGD	1098	Typical error would be having not the same concentration of the solvent and all the tested concentrations and negative control, for example. And also, um, somebody already mentioned how it is. Ohh, how the concentrations are plighted in in the well played if if it's randomised or not and sometimes I have the experience that some older machines they measured a little bit more on the right side or …	Between-group differences in solvent concentrations	Performance Bias
FGD	1099	Typical error would be having not the same concentration of the solvent and all the tested concentrations and negative control, for example. And also, um, somebody already mentioned how it is. Ohh, how the concentrations are plighted in in the well played if if it's randomised or not and sometimes I have the experience that some older machines they measured a little bit more on the right side or …	Order of reading of samples	Performance Bias
FGD	1109	I think if the time of exposure is crucial. So for instance, I was doing some experiment um, where it really changed. If it was 10 minutes later or not. So you need to randomise. If you first expose first concentration or the highest concentration or not doing first the 1st and the 2nd then the 3rd and the 4th and then have 10 minutes. The difference between negative control and positive control …	Time between reading of samples	Performance Bias
FGD	1110	But the number of cells should be equally distributed in deeds. I mean, if you are experienced, I think that would not be a problem anymore. A student might indeed have half the plate half Ethel with cells and the rest of the place completely full, maybe, but or a lot of differences in number of cells but well, but I think if you that that should not be an issue that much anymore. And if there is…	Between-group differences in distribution of cells	Selection Bias
FGD	1112	I think it was mentioned already the evaporation from one well to the. Other. Just mentioned again	Rate of evaporation of substances from wells	Performance Bias
FGD	1116	And then I think it's one, the one you mentioned about the edge of it, for example in some assets, it's important not to fill in with cells and the test items, the edge of the plate because it evaporates quicker and then. Also, I think randomization is really important, so it should be important to, especially when you are testing many test items, when you repeat, when you do the. The replicates …	Order of reading of samples	Performance Bias
FGD	1118	But how would you pipe at it? And and and buy with a robot. It works, but indeed 96 well plates. Bye bye by pitting randomly. I have not been in a lab for a long time, but I'm not sure	Machine pipetting	Performance Bias
FGD	1119	Ohh I think I think I think that can create a lot of mistakes. Also if you putting it two randomised you will do mistakes when when you're doing exposure so. But to to have um. The controls in separate plates. I think that's most important. And if you and if you work with different compounds, then in the same experiments to ensure that you avoid cross contamination between the worlds. But there's…	Pipetting errors from randomisation process	Performance Bias
FGD	1121	Ohh I think I think I think that can create a lot of mistakes. Also if you putting it two randomised you will do mistakes when when you're doing exposure so. But to to have um. The controls in separate plates. I think that's most important. And if you and if you work with different compounds, then in the same experiments to ensure that you avoid cross contamination between the worlds. But there's…	Rate over time of particle sedimentation or aggregation	Performance Bias
FGD	1123	Ohh I think I think I think that can create a lot of mistakes. Also if you putting it two randomised you will do mistakes when when you're doing exposure so. But to to have um. The controls in separate plates. I think that's most important. And if you and if you work with different compounds, then in the same experiments to ensure that you avoid cross contamination between the worlds. But there's…	Time-varying factors	Performance Bias
FGD	1126	Maybe one last one to add to mixing And yeah, so a lot of, yeah, encountered in the past, a lot of mixing challenges some person. Don't mix enough or. Then they know just later on you get strange results. You you correct for it, but it can can lead to strange results if you don't for tax your chemical before you. Start your delusions or yeah, I don't know if the the storing can make a difference.…	Preparation of materials	Performance Bias
FGD	2008	And the same with solubility is the same as sticking to everything to the plastic state. You don't detect the concentration that you want to, or you're thinking you're detecting. Same artefacts there, I think, yeah	Adhesion of materials to experimental equipment	Performance Bias
FGD	2020	You doesn't it really relate to whether there's any borderline calls, either by a computer or you know if you're manually scoring? If it's a clear, you know it's just, it's a question of whether clear positive is distinct from a clear negative. That that's when it. That's when it would impact I think.	Measurement of borderline values	Detection Bias
FGD	2021	You doesn't it really relate to whether there's any borderline calls, either by a computer or you know if you're manually scoring? If it's a clear, you know it's just, it's a question of whether clear positive is distinct from a clear negative. That that's when it. That's when it would impact I think.	Detection bias: Definition of threshold values for data categories	Detection Bias
FGD	2023	But in case of a human, and if the person knows that what research is about and you want to see your certain effect, you might be a little bit more biassed than a computer towards, but then, on the other hand, you can also set the limits of sensitivity in a computer lower so that you can still see an effect, so you can still building computer analysis. You also, if you want an effect, you can sti…	Calibration of equipment	Detection Bias
FGD	2027	Paul, I think it's the fundamental problem with epidemiological studies. You know in, in different exposure categories actually. So it's it's having to divide. Put it into yes, no categories. That I that's that's. That's where bias, you know, impacts. It's on these borderline calls, so it's it's. I think it's a combination of things, it's it's biassed, but it's also. And this having to take conti…	Dichotomisation of continuous data	Analysis Bias
FGD	2036	Yeah, that's the point. And that's really the point. At the end, you have to put it in categories and especially when you have to differentiate between. Uh, no medium and strong effects. It's often very critical to critical to define the right borders, , especially for the middle category, because otherwise you either would have. Yeah, 5. Faults assignment. Yeah, that that the low category of fal…	Coverage of data categories by reference chemicals	Detection Bias
FGD	2037	Yeah, I agree very much with what the participant 2Tanya said. They think that they in this is really part of the the data interpretation procedure, which should be really clear. The data interpretation procedure for its asset, let's say. And then it depends also very much on them on the reference chemical. So it's really important that source we said yesterday that it's really important to have …	Defining threshold values for data categories after observing data	Detection Bias
FGD	2045	. Also to add on this for such type of analysis and not only three, but also um other cell models. For example, when you're just looking at a typical morphological changes as outcome of your say you need a training of your analysis software. So and yeah, this can also introduce a bias then if if it's not appropriately trained	Training of analysis software	Analysis Bias
FGD	2050	But then you wouldn't not publish the OR report you. Yeah, I don't know. It's not. You will not show the results and say, well, I stopped it just because then I gotta terminate contamination. And I showed the results up to that contamination. You generally start over again without the contamination. Contamination and. Yeah, but yeah, so you repeat the experiment. It's not like you showed results.…	Selective reporting of runs of experiment	Reporting Bias
FGD	2051	When you do some do a first independent repetition of a test and you see that the chemical just doesn't causing any effect and you think that it's so. So good looking that you won't continue doing the other two repetitions and then we just stop it, which doesn't make sense because obviously anything might have happened and you might see results in the next independent repetition. So always doing …	Inappropriate use of interim results in decision to terminate study early	Timing of Study Termination Bias
FGD	2059	But the earth can be arguments. I mean it's it's considered the holy grilled 3, but I think 2 can be just as valid in a way statistically as three, because often variation is not that high that you would need three. So there might also be an historic background on that. It's good to have three, but it should not always be. Ignored if the results are too, they can just be as good as well, but inde…	Conflation of different types of replicate	Analysis Bias
FGD	2061	No, this really depends on the essay. This really depends on the essay and how DSA is work and how the cell model is reacting, because for some it may be fine to have 5 replicates and for some and points we need to have 20 of them because the variability is higher because some experiments can take one month instead of five days. And then of course the sales have more time also to behave different…	Number of replicates	Detection Bias
FGD	2063	Ohh yeah, I was just thinking if you need 20 replicate biological replicates, let's say for one data point that sounds. Um, well, not a good essay, but maybe there are examples that it's still a good essay, but it just sounds very friable and and what what uses the outcome then anyway, if you need 20 replicas because people using replicates also to make their data look better, just the more repli…	Inappropriate decision to continue collecting data after study was planned to be terminated	Timing of Study Termination Bias
FGD	2065	if you're positive control is not in the correct range or negative control is behaving wrong, then you need to discard this data because they didn't fulfil the criteria. But otherwise you cannot just do more experiments to fit to get better data	Inappropriate decision to continue collecting data after study was planned to be terminated	Timing of Study Termination Bias
FGD	2066	And and then and could. Could I add that maybe there is also an for example in? Bias. For example, if you are overpowering. Your your your data, so if you have so many. And replicates in so many. Ah, data, then you might, for example, if you're in, for example is 1000 or you're in is 20, then there is this danger of overpowering, then very small differences might seem significant, might seem. Mus…	Number of replicates	Detection Bias
FGD	2073	Factors that can influence your concentration	Concentration of materials	Performance Bias
FGD	2075	Since all the concentrations are usually on the same plate, you cannot really treat them different like I would say, but there must be some some possibilities. How to induce bias but	Plating methods	Performance Bias
FGD	2077	So if, let's imagine that you have multiple well plates and you need to take them out of the incubator to measure them. And you always keep the highest exposure as the last well played to measure. But if you take the mall outside of the incubator at the same time, the highest exposure will be at lower temperature outside for a longer time. So this could induce bias.	Change in temperature during measurement processes	Performance Bias
FGD	2089	Um, I have another idea. So sometimes it's also good to write down on the storage of the desktop substance if it was frozen or anything else. . And also I had an idea about some unintentional bias. If you think that you buy a specific inhibitor to something and it's not really specific and you don't know about it and there might be some crosstalk between different signalling pathways, etcetera. S…	Crosstalk between signalling pathways	Performance Bias
FGD	2097	Probably there should be proper storage of stocks showing in case needed to get can retrospectively go back and cheque. Then. The concentration of your active substance thing.	Storage of materials	Performance Bias
FGD	2126	I think the reporting bias happens too often that people. Leave out data historical or. And. Yeah, the contacts of of of Ohh many historical data. So you have your experiment and they don't compare it to to others or they only compare to one other. And. Results. Um, so it may not be necessary. I don't think it's common practise that people live out data by themselves, but they just need, yeah, in…	Selective use of historical or contextual data when setting context	Choice-of-Question Bias
FGD	2128	I think the reporting bias happens too often that people. Leave out data historical or. And. Yeah, the contacts of of of Ohh many historical data. So you have your experiment and they don't compare it to to others or they only compare to one other. And. Results. Um, so it may not be necessary. I don't think it's common practise that people live out data by themselves, but they just need, yeah, in…	Selective use of historical or contextual data when setting context	Choice-of-Question Bias
FGD	2145	And I have three thoughts. One, when people select either standard error of mean or standard deviation, whichever fits better, the standard deviation looks smaller. Etcetera. Instead of choosing the correct one that should be used for data, then those who are forgetting to use correction. And multivariate analysis and statistics. I mean the Bonferroni correction if you have. If you are comparing …	Selective use of historical data to set benchmark responses	Detection Bias
FGD	3007	I'm also thinking here about, for instance, not having calibrated equipment, not having validated equipment internally, even simple things like diabetes. If you're not calibrating them properly, implementing, for instance, good in vitro method practise in terms of equipment, you could introduce a bias, even if voluntary by bias. I'm not sure if that fits with this particular topic. But that's som…	Calibration of equipment	Detection Bias
FGD	3016	Yes, I suppose I'm. I'm not sure. So sure. Well, sorry I I just started speaking without raising the hand. But. You know. I suppose for in vitro studies binding to plastics and having proper kinetics of what the those that is actually exposed to the cells is important when it comes to comparing comparison groups. Well, if they're using the same material and the same conditions, I suppose they are…	Internal exposure levels	Performance Bias
FGD	3040	What what I've seen from image analysis when it's not automatic. At least in guideline methods, there has always been a need to develop an Atlas. Both in Geneva talks, irritation analysis of histopathology. Without an Atlas, there was a lot of variability and bias in in the evaluation of the images. So in both cases Atlas had to be, you know, developed to indicate how to score different types of …	Use of atlas for image analysis	Detection Bias
FGD	3045	Yeah, this is this is really an item that is very important in, in, in developmental toxicology, in vitro tests. We've been doing a lot of studies with stem cells, for instance, where you see that for instance, gene expression after exposure is is usually very high in the 1st, 8 to 24 hours. Where is the morphological read out in your cell system may take 10 days to appear, so you have a very ear…	Change in temperature during measurement processes	Performance Bias
FGD	3047	Yeah, this is this is really an item that is very important in, in, in developmental toxicology, in vitro tests. We've been doing a lot of studies with stem cells, for instance, where you see that for instance, gene expression after exposure is is usually very high in the 1st, 8 to 24 hours. Where is the morphological read out in your cell system may take 10 days to appear, so you have a very ear…	Stability of environmental conditions	Performance Bias
FGD	3048	Yeah, this is this is really an item that is very important in, in, in developmental toxicology, in vitro tests. We've been doing a lot of studies with stem cells, for instance, where you see that for instance, gene expression after exposure is is usually very high in the 1st, 8 to 24 hours. Where is the morphological read out in your cell system may take 10 days to appear, so you have a very ear…	Incubator opening routine	Performance Bias
FGD	3050	Well, when it comes to the stem cell system that we use. It 10 days, it's kind of the optimum time point for. Counting beating muscle foci. So that is really been been, you know, adjusted to to the optimum. But if you, I mean it's true if you leave culture for longer periods of time in terms of gene expression, we've seen that the longer you keep your cultures, the larger the variation becomes be…	Timing of outcome measurement	Detection Bias
FGD	3057	Yeah, I mean this, this, this speaks to a discussion that we're having all over and over again about, you know, are you going to score in vitro, SS positive versus negative, whatever that means. But that would mean that you need a cut off somewhere or whether you want your read out to be in a concentration response fashion . So you so you could also look at potency of your compound and I think th…	Timing of outcome measurement	Detection Bias
FGD	3062	Yeah, I mean this, this, this speaks to a discussion that we're having all over and over again about, you know, are you going to score in vitro, SS positive versus negative, whatever that means. But that would mean that you need a cut off somewhere or whether you want your read out to be in a concentration response fashion . So you so you could also look at potency of your compound and I think th…	Training data for outcome measurement	Detection Bias
FGD	3063	Yeah, I mean this, this, this speaks to a discussion that we're having all over and over again about, you know, are you going to score in vitro, SS positive versus negative, whatever that means. But that would mean that you need a cut off somewhere or whether you want your read out to be in a concentration response fashion . So you so you could also look at potency of your compound and I think th…	Inappropriate transfer of assay validation to other settings	Detection Bias
FGD	3067	Yeah, yeah, no, just a comment to what others said. I I fully agree with that. I've seen, however, several sizes giving constraints, concentration or those response curves and then those being converted into category called decisions . Anyway based on EC50 or something like that. But you know when you introduce cutoffs, obviously. The uncertainty around the cut off is usually quite high, so you k…	Handling of borderline values	Detection Bias
FGD	3069	Repeat measures when you're falling. Quite close to the cut off that has been established just to have more certainty on your final call.	Inappropriate decision to continue collecting data after study was planned to be terminated	Timing of Study Termination Bias
FGD	3078	I've also seen cases of um, you know when you're transferring data and you're doing it automatically. I've seen cases where people use an input file to, you know, with the names of substances, for instance, that is used to, to then pick up automatic light and transfer it to another system where the light is analysed and if the input data has an error, even a spelling error, you may actually miss …	Data loss due to labelling errors	Attrition Bias
FGD	3091	say that anytime that I have seen that you know, well controlled study, there's additional narrative around what that post hoc after the fact analysis is that helps to explain it so. My my. Exposure to it is always with a good. Beefy paragraph explanation on what this post hoc analysis does and why it was done, and sometimes even additional thoughts on controls around that too.	Developing analysis plan after sight of data	Metabias
FGD	3094	And. If I may, I I think you material is is hard to come by. So it's it's not that you really have access to to bigger population for any type of of tissue you wanna sample. Um the the, so I think it's simply the limitation of having that material available on that that might result in biases . The thing you mentioned at the end that it's used to study properly. Population variability, that is on…	Sampled population not representative of population of interest	Selection Bias
FGD	3111	Yeah, not. Not sure where it belongs, but I've been recently involved in a project where Celsius to have to become confluent and then they were treated, but that was a very subjective decision when they were confluent like 95% or 98 and that tremendously affected the results . So that was. Was a big thing and that that might also you had earlier like time, timing of exposure and so it's so the on…	Inappropriate confluence threshold	Selection Bias
FGD	3131	Talking about like interpolation or extrapolation to for data points you don't have or	Method for imputing missing data	Analysis Bias
FGD	3132	And if reading across from one to the other of filling date, the gaps where you have them using whatever method to fill the. The missing data or not or leave them open, so I guess there's a big variation.	Method for imputing missing data	Analysis Bias
FGD	3136	I I've seen people correcting or imputing missing data, but through fraud, inventing data that didn't exist , that obviously is a bias but that, but that's that's fraud, right? So I'm I'm not sure. Exactly what this is. If this is, you know, a process that is acceptable. You know, doing something that is acceptable, but depending on how you do it, you introduce a bias or if it's the the process i…	Method for imputing missing data	Analysis Bias
FGD	3141	Ohh sorry I I have another example um, so maybe if there's an upper limit of where the data are reported and it's an instance where it's, you know greater than 1000, but then all of those data report are reported at 1000, it could throw off. Prediction models and further analysis .	Prediction models distorted by input data that is censored due to limits of detection	Detection Bias
FGD	3145	Well, if if you have for instance multiple data points and then you just apply a an average or a median and you just reported that and you don't actually report. The underlying values . Um, you may be introducing. Well, I'm not sure if it's a biassed, but it at least. You may be selling a picture that is not apps. Yeah, the complete truth, let's say because you may have a level of uncertainty aro…	Inappropriate use of average values	Analysis Bias
FGD	3150	Simplify the data by reducing dimensions or or variables in that and. If you do that in a in a in a way that it produces bias that that would probably be the case and and again thinking here about primary cells. So if you pool data across. Several donors which? Then then you would probably exclude the the donor variable, which might be justified or or might not. And if you if if not, that could i…	Exclusion of donor variable when pooling data across donors	Selection Bias
FGD	3153	I I've seen it also as important even in cell lines. And I I come again to omix diet, for instance, including I've seen several methods that have included for instance housekeeping genes. To establish that by by his line and depending on on the expression of those housekeeping genes, you establish a cut off for induction that may be different from experiment to experiment, but it's justifiable ba…	Interpretation of housekeeping genes	Analysis Bias
FGD	3154	I I've seen it also as important even in cell lines. And I I come again to omix diet, for instance, including I've seen several methods that have included for instance housekeeping genes. To establish that by by his line and depending on on the expression of those housekeeping genes, you establish a cut off for induction that may be different from experiment to experiment, but it's justifiable ba…	Normalisation of cellular response	Analysis Bias
FGD	4001	And if that's the case, that happens sometimes that you notice that there's some contamination or certain parts of a plate or similar, so that you need to exclude that . Alternatively, you exclude their whole plate. But then you need the some kind of proof that it's um. Uh contamination compared to a normal control.	Inappropriate identification of plate as compromised	Selection Bias
FGD	4032	regarding training sets as we see for instance, more complex models coming in based on genomics data where the feature is being used for model development are many like biomarker composed of several hundreds of genes. When you actually use a small training set, you could actually introduce bias because the number of features that you measure is much larger than the name number of of training data…	More model features than can be supported by training data	Analysis Bias
FGD	4037	Yeah, but I can speak from personal experience in doing research as a consultant, whether client has very carefully constrained. The the the the question was very carefully constrained the scope of the researcher. The question that is asked. To the point, whereas the. Consulting researchers, we didn't feel like we were doing research which was providing an unbiased answer to the issue that was ac…	Inappropriate constraints on the question	Choice-of-Question Bias
FGD	4048	I mean. No, no. I was just thinking it to me. I mean, I don't know this is not, I don't know whether that's biassed to me, of course, it's biassed, but you're not following the protocol , you just do something different. So you just deviating. So I mean the bias this . Yeah, you just think, OK, you wanna save time or you're gonna have done done. You're totally deviating. And then of course, you'r…	Inappropriate deviation from protocol	Metabias
FGD	4090	I think that there's another type of bias that could introduce going the opposite direction of what authorities said, because when you use S9 quite often you're biassing towards activation, but it is regards detoxification because you have your lacking face too, or or the Co factors are missing and therefore in a living system where you could actually have detoxification of the compound you're on…	Inappropriate cell type for investigating research question	Detection Bias
FGD	5009	for if it depends if you want to have like 24 hours or 12 hours depends on how long you want to expose your cells. If for example we are in many cases you're running 48 hour exposure and then we will actually exchange the medium after 24 hours just to make sure at least that the concentration is more but you want..	Adjustments to medium during experiment	Performance Bias
FGD	5012	one of our concerns also we've had and research is what we're dealing with complex mixture. So I have like a tobacco research background and not everything was actually soluble, right. So when we're doing these exposures and trying to bubble the tobacco smoke into media only what can go into that aqueous phase actually gets exposed to ourselves. So that's something we've always like worried about…	Selective harvesting of components of exposure	Choice-of-Question Bias
FGD	5045	Yeah. And if I may add to this. The analysis I mean the assessment, the quantification process, if it's automated exactly as you said, if it's done in automatic way, a play treader, whatever it is, high content imaging platform. Clearly the possibility of bias, whatever you get is the number. So that's it. But with regards to plate, plate layout design Um and distribution of chemicals. One thing …	Programming of automated plating methods	Performance Bias
FGD	5051	I think you also start running into this idea of the difference between a biological replicate and a technical replicate.. And so, and sometimes I've noticed in studies where they don't make a difference, they don't differentiate between a biological replicate and a technical replicate. And so if you have a situation where for whatever reason, one plate out of X money got contaminated or, you kno…	Conflation of different types of replicate	Analysis Bias
FGD	5052	I think you also start running into this idea of the difference between a biological replicate and a technical replicate.. And so, and sometimes I've noticed in studies where they don't make a difference, they don't differentiate between a biological replicate and a technical replicate. And so if you have a situation where for whatever reason, one plate out of X money got contaminated or, you kno…	Population change due to plate replacement during experiment	Selection Bias
FGD	5058	And you end up with too few technical replicates. For instance on the control. So and you need to add controls in another experiment. That would be a different passage and it could of course lead to bias, but this is not really something that I have thought about honestly, because this is something that happens in this type of experiments sometimes. And it's not something we can really control. S…	Between-group differences in cell passages	Selection Bias
FGD	5077	. It's kind of like the opposite of attrition. You retaining samples when you should be eliminating them.	Inappropriate retention of compromised samples	Selection Bias
FGD	5097	I work with embryonic stem cells and I'm always trying to assess the developmental toxic effect of a chemical and so. I wanna see how it's the chemicals affecting the whole differentiation process. So I start exposure on you know day zero of differentiation and we don't actually assess until day 20 of osteoblast differentiation. Um, but we've done studies looking at different time point Windows, …	Consistency of exposure levels throughout experiment	Performance Bias
FGD	5106	it's very important to fully characterise what you're working with. That's pretty much it. And based on this experience, this historical data, then you can understand if a marker. Uh, I don't know. Whatever marker, whatever endpoint you're going to measure is reliably measured, and whatever detection you're going to do is reliable or should be discarded. I think it's really dependent. It really d…	Inappropriate exclusion of data	Selection Bias
FGD	5122	Isn't it the in vitro in vivo extrapolation? That you have data that you produce in metro and then you ohh. But yeah. Extrapolate the data cannot to concentration in vivo	Inappropriate extrapolation from measured values to predicted values	Analysis Bias
FGD	5129	Also depends on how you run your cells. If if it's two-dimensional, or if it's three dimensionally, they will give different results as well	Inappropriate cell model for investigating research question	Detection Bias
FGD	6003	Salmon primary hypothesis and may be collecting the cells from clonal fish lines mail line and we do that to reduce the. Or to have to eliminate the females because. Of course, it's also depends on the money. So usually we have, uh, six animals. We isolate cells from and to collect 6 males if course toxicity depends on sex, so we want the same sex and usually by collecting the mails. And the to k…	Sex of population	Selection Bias
FGD	6013	I mean if you have 4 cell model for example and two or three are. You know. Performing well and one for some reason does not get differentiated properly or it's more tricky to culture than if two or three are enough or even one. Most of the time. Then you just get along with that and you discard the one that is not working. This is clearly potentially biassed, because of course you should include…	Inappropriate exclusion of samples	Selection Bias
FGD	6038	Want it's kind of technical, so let's pretend that you have a tool at late reader, or I think about the multilateral rabies was our nightmare, so it kind of. I don't know it it it did not work at a certain point in the machine was not working at all. But the study was basically kind of terminated. I mean, we've collected the M5 and everything was going OK, but for some concentrations and compound…	Recalibration of equipment during study	Detection Bias
FGD	6040	Want it's kind of technical, so let's pretend that you have a tool at late reader, or I think about the multilateral rabies was our nightmare, so it kind of. I don't know it it it did not work at a certain point in the machine was not working at all. But the study was basically kind of terminated. I mean, we've collected the M5 and everything was going OK, but for some concentrations and compound…	Decision to terminate study based on collected data rather than planned stopping point	Timing of Study Termination Bias
FGD	6061	You should also consider how well the medium covers the nutritional value for the cells. That would of course affect the whole their respond to a toxin. If you kind of use only FBS. If a 10% FPS and the cells OK, but if you using only like 2% then the the maybe the cells are not doing that well and maybe get more sensitive for the toxins	Nutritional value of cell medium	Performance Bias
FGD	6073	And so we left her do it and then we had the university do it and they used a completely different pipeline. Right. And the results of finding the differentially expressed genes. It was like. How do you choose cause I'm like ohh all the right hits that were coming up within one pipeline versus the other didn't have those same genes in there and it's like obviously you wanna go with what you're wh…	Selective reporting of experimental pipeline	Reporting Bias
FGD	6083	And you know the presence of a certain contaminant and it's below the limit of detection. You usually use another number to just like to approximate or not put zero maybe, but I don't know how often that would happen in and would have been vitro talks test that thing. There are any example?	Method for imputing data to address contamination	Analysis Bias
FGD	6087	But also if you have essays where you have a standard curve there we see this happening quite a lot. So. In that case, we usually kind of put it to the detection limit, so the lower detection limit, but for those that go above the standard curve, we would not impute those, we would dilute it and do it again. So, but it's for the ones that are underneath, I think the detection limit that is a prob…	Method for imputing data to address detection limits	Analysis Bias
FGD	6090	When we are running the primary cells, it's also depends on. Who is on the ear isolating the cells and what time points during the day you or is isolate them, so that would affect your data, but you can get rid of this noise. And some tools	Between-group differences in how cells are isolated	Performance Bias
FGD	6097	I think the control data are very very critical. I'm just thinking about my abilities I toxicity also, if for some reason the viability I mean the road data that you would expect to see, don't know where the plate reader when you measure alamar blue. Is a number that do not just. I mean it's a number that does not make sense at all compared to your historical data. And then you start normalising …	Use of historical data for normalising results	Analysis Bias
FGD	6114	and I thought about that because we do some kind of air liquid interface exposure and there to get the higher dose you have to expose multiple time. So those cells are actually longer time in the exposure system than those that get the lower doses. This is how the system generally works. So there of course you can introduce some type of. Bias with how you treat your different exposure groups. . Y…	Between-group differences in length of exposure due to dose of exposure	Performance Bias
FGD	6121	you're differentiation your model system yourselves and the differentiation, you're going to start at, you know a certain confluency. So like with the stem cells, we always start at a 70% confluency and it takes about four days. So we know that we wouldn't start testing our chemical anytime before that, could that could greatly lead to cell reduction and have the implication on the results. And t…	Impurities in test compound	Performance Bias
FGD	6131	. But it or the other way around, you know that. They don't want to see any results from their compound. They want to show that it states. But I think there's also a few alluded to, Paul. There's also the other. The other aspect that. You know a three searchers we also. You're biassed. Because you need to publish and you can only publish interesting results and then or positive results. Maybe so …	Selective reporting due to funder preferences	Conflicted Interests Bias
FGD	6140	we are working a lot with industry and a lot of our projects are, you know, in collaboration with industry, we don't, we don't get funding from them, but we are going there and taking samples and working with with the exposure. And and of course industry every time. And have the possibility to to say that they refuse us to to publish some of the data that we received from them. So usually we writ…	Absence of pre-study agreements distorting results	Conflicted Interests Bias
FGD	11063	That might influence each other and how they behave and also the cells might be coming from different individuals from different sexes. So having both sexes covered, that's super important. The right developmental time point or adult time point depending on what is your question. And yeah, what what strikes me every time when reviewing papers is when they wanted to. Assess and neurotoxic effects …	Inappropriate cell line for investigating research question	Detection Bias
FGD	11099	Typical error would be having not the same concentration of the solvent and all the tested concentrations and negative control, for example. And also, um, somebody already mentioned how it is. Ohh, how the concentrations are plighted in in the well played if if it's randomised or not and sometimes I have the experience that some older machines they measured a little bit more on the right side or …	Placement of samples	Performance Bias
FGD	11112	I think it was mentioned already the evaporation from one well to the. Other. Just mentioned again	Between-group differences in evaporation rate of substances between wells	Performance Bias
FGD	11126	Maybe one last one to add to mixing And yeah, so a lot of, yeah, encountered in the past, a lot of mixing challenges some person. Don't mix enough or. Then they know just later on you get strange results. You you correct for it, but it can can lead to strange results if you don't for tax your chemical before you. Start your delusions or yeah, I don't know if the the storing can make a difference.…	Undermixing of materials	Performance Bias
FGD	12063	That might influence each other and how they behave and also the cells might be coming from different individuals from different sexes. So having both sexes covered, that's super important. The right developmental time point or adult time point depending on what is your question. And yeah, what what strikes me every time when reviewing papers is when they wanted to. Assess and neurotoxic effects …	Inappropriate cell sex for investigating research question	Detection Bias
FGD	12126	Maybe one last one to add to mixing And yeah, so a lot of, yeah, encountered in the past, a lot of mixing challenges some person. Don't mix enough or. Then they know just later on you get strange results. You you correct for it, but it can can lead to strange results if you don't for tax your chemical before you. Start your delusions or yeah, I don't know if the the storing can make a difference.…	Overmixing of materials	Performance Bias
FGD	13063	That might influence each other and how they behave and also the cells might be coming from different individuals from different sexes. So having both sexes covered, that's super important. The right developmental time point or adult time point depending on what is your question. And yeah, what what strikes me every time when reviewing papers is when they wanted to. Assess and neurotoxic effects …	Inappropriate cell age for investigating research question	Detection Bias
FGD	13126	Maybe one last one to add to mixing And yeah, so a lot of, yeah, encountered in the past, a lot of mixing challenges some person. Don't mix enough or. Then they know just later on you get strange results. You you correct for it, but it can can lead to strange results if you don't for tax your chemical before you. Start your delusions or yeah, I don't know if the the storing can make a difference.…	Order of mixing of materials	Performance Bias
FGD	14126	Maybe one last one to add to mixing And yeah, so a lot of, yeah, encountered in the past, a lot of mixing challenges some person. Don't mix enough or. Then they know just later on you get strange results. You you correct for it, but it can can lead to strange results if you don't for tax your chemical before you. Start your delusions or yeah, I don't know if the the storing can make a difference.…	Storage of materials	Performance Bias
FGD	15126	Maybe one last one to add to mixing And yeah, so a lot of, yeah, encountered in the past, a lot of mixing challenges some person. Don't mix enough or. Then they know just later on you get strange results. You you correct for it, but it can can lead to strange results if you don't for tax your chemical before you. Start your delusions or yeah, I don't know if the the storing can make a difference.…	Dilution of materials	Performance Bias
FGD	16126	Maybe one last one to add to mixing And yeah, so a lot of, yeah, encountered in the past, a lot of mixing challenges some person. Don't mix enough or. Then they know just later on you get strange results. You you correct for it, but it can can lead to strange results if you don't for tax your chemical before you. Start your delusions or yeah, I don't know if the the storing can make a difference.…	Material mixing technique	Performance Bias
FGD	21027	Paul, I think it's the fundamental problem with epidemiological studies. You know in, in different exposure categories actually. So it's it's having to divide. Put it into yes, no categories. That I that's that's. That's where bias, you know, impacts. It's on these borderline calls, so it's it's. I think it's a combination of things, it's it's biassed, but it's also. And this having to take conti…	Definition of threshold values for data categories	Detection Bias
FGD	21036	Yeah, that's the point. And that's really the point. At the end, you have to put it in categories and especially when you have to differentiate between. Uh, no medium and strong effects. It's often very critical to critical to define the right borders, , especially for the middle category, because otherwise you either would have. Yeah, 5. Faults assignment. Yeah, that that the low category of fal…	Range of reference standards	Detection Bias
FGD	101110	But the number of cells should be equally distributed in deeds. I mean, if you are experienced, I think that would not be a problem anymore. A student might indeed have half the plate half Ethel with cells and the rest of the place completely full, maybe, but or a lot of differences in number of cells but well, but I think if you that that should not be an issue that much anymore. And if there is…	Within-group differences in distribution of cells	Selection Bias
FGD	313150	Simplify the data by reducing dimensions or or variables in that and. If you do that in a in a in a way that it produces bias that that would probably be the case and and again thinking here about primary cells. So if you pool data across. Several donors which? Then then you would probably exclude the the donor variable, which might be justified or or might not. And if you if if not, that could i…	Data reduction methods	Analysis Bias

## Sheet: 3. Abstracted Criteria
Source	Ref	Criterion
SciRAP	1	The chemical name or other identification, such as CAS-number, of the test compound was given.
SciRAP	2	The purity of the test compound was stated or is traceable according to information given regarding manufacturer and lot/batch number. In case of mixtures, the composition of different constituents was stated.
SciRAP	3	The solubility of the test compound was described.
SciRAP	4	The solvent (vehicle) was described.
SciRAP	6	The test system (e.g., cell line / cells/ tissue / organ / embryo / sub-cellular fractions) was described.
SciRAP	8	The metabolic competence, i.e., competence of the test system to metabolize the test compound into an active metabolite was described.
SciRAP	9	The number of cell passages of the cell line used, was stated. (Remove this criterion if the study was not conducted in a cell line.)
SciRAP	10	Composition of media was described, including use of serum, antibiotics, etc.
SciRAP	12	Incubation temperature, humidity, and CO2 concentration were described.
SciRAP	14	Measures taken for avoiding or screening for contamination by mycoplasma, bacteria, fungi and virus were described.
SciRAP	15	The administered dose levels or concentrations were stated.
SciRAP	16	Cell density or number of cells used during treatment was described. (Remove this criterion if the study was not conducted in a cell line.)
SciRAP	17	The duration of treatment was stated.
SciRAP	20	The time points for data collection were stated.
SciRAP	21	It was stated that the effect of the test compound on cytotoxicity was measured.
SciRAP	22	All results were clearly presented.
SciRAP	23	The statistical methods and software used were described.
SciRAP	25	The funding sources for the study were stated.
SciRAP	26	Any competing interests were disclosed or it was explicitly stated that the authors did not have any competing interests.
SciRAP	28	The test compound or mixture was unlikely to contain any impurities that may significantly have affected the results of the study.
SciRAP	29	It was likely that the test compound was soluble at the concentrations used.
SciRAP	30	An appropriate solvent (vehicle) was used that is not expected to interfere with the results of the study at the concentration used.
SciRAP	33	An appropriate positive control was included, and the expected result was observed from this treatment.
SciRAP	34	A reliable and sensitive test system (e.g., cell line / cells/ tissue / organ / embryo / sub-cellular fractions) with metabolic competence, if relevant, was used for investigating the test compound and endpoints.
SciRAP	35	Conditions for cultivation and/or maintenance of the cell line / cells / tissue / organ /embryo / sub-cellular fractions (incubation temperature, humidity, CO2 concentration, media used, number of cell passages, control of contamination) were appropriate.
SciRAP	37	The duration of exposure was suitable for the test system and investigated endpoints.
SciRAP	38	The concentrations used were suitable for the test system and investigated endpoints.
SciRAP	39	The test conditions during and after exposure to the test compound were suitable (media and serum used, cell density, incubation temperature, humidity, CO2 concentration).
SciRAP	40	Reliable and sensitive tests and/or analytical methods were used for investigating the endpoints.
SciRAP	43	Measurements were collected at suitable time points in order to generate sensitive, valid and reliable data.
SciRAP	44	Cytotoxicity was measured and the test compound did not cause cytotoxicity that significantly affected the results.
SciRAP	46	The statistical methods were clearly described and do not seem inappropriate, unusual or unfamiliar.
SciRAP	47	Are there any other aspects of study design, performance or reporting that influence reliability?
Cooper 2016	48	Is the follow-up period adequate to allow for the development of the outcome of interest?
Cooper 2016	53	Are the levels, duration, or range of exposure sufficient or adequate to detect an effect of exposure?
Cooper 2016	57	Does the exposure assessment capture the relevant window of exposure?
Cooper 2016	58	Does the exposure assessment capture the relevant exposure metric?
Cooper 2016	62	Is the selected animal model likely to underrepresent changes in the endpoint(s) under study? [Consider the extent to which the species, strain, or sex is sensitive or suitable for the specific effects or endpoints under evaluation; note: consider current knowledge regarding the relative susceptibility or resistance of the selected model; sensitivity is generally assumed when specific knowledge o…
Cooper 2016	64	Are sensitive methods used for endpoint evaluation? [or, what is the reliability, specificity, and validity of the method used for endpoint evaluation?] Is the timing of endpoint evaluation appropriate for detecting an effect (e.g., is the latency period sufficient to allow development of the endpoint; does the animal age at evaluation allow for accurate measurement of the endpoint; for some endp…
Cooper 2016	66	Use of positive and negative assay controls, where applicable (e.g., positive controls may not be needed for established protocols, but could be essential for assays that are under development)
Cooper 2016	68	Is sampling (e.g., sample size per group; number of observations per endpoint) expected to be sufficient to detect differences across groups?
Cooper 2016	69	Do the concentration/dose levels span a range in which effects can be expected to occur?
Cooper 2016	71	Is the timing and duration of exposure relevant for the endpoints under study? If the sensitive exposure window is unknown, is the exposure period wide enough to cover likely possibilities?
Cooper 2016	73	Is the route and method (e.g., gavage versus diet) of administration appropriate for the chemical and endpoint(s) being studied?
Cooper 2016	75	Does the presentation of the data fully and accurately represent the results (e.g., pooling across dose groups or sexes or related endpoints without justification)?
Cooper 2016	77	Are alternative analyses or displays that are likely to change the interpretation of the results (e.g., presenting continuous data as dichotomized)?
IRIS 2022	79	Observational bias/blinding: Did the study implement measures, where possible, to reduce observational bias?
IRIS 2022	81	Did the study report steps taken to minimize observational bias during analysis (e.g., blinding/coding of slides or plates for analysis, collection of data from randomly selected fields, positive controls that are not immediately identifiable)?
IRIS 2022	85	Variable Control: Are all introduced variables with the potential to affect the results of interest controlled for and consistent across experimental groups?
IRIS 2022	86	Are there any known or presumed differences across treatment groups (e.g., coexposures, culture conditions, cell passages, variations in reagent production lots, mycoplasma infections) that could bias the results? If differences are identified, to what extent are they expected to impact the results?
IRIS 2022	89	Did the study address features inherent to the physicochemical properties of the test substance(s) that have the potential to bias the results away from the null? For example, could the test article interfere with a given assay (e.g., autofluoresces or inhibits enzymatic processes necessary for assay signals), potentially leading to an erroneous positive signal? (Note that concerns related to dos…
IRIS 2022	90	Are there known variations in cellular signaling unique to the model system that could influence the possibility of detecting the effect(s) of interest?
IRIS 2022	91	Are there concerns regarding the negative (untreated or vehicle) controls used? Were negative controls run concurrently?
IRIS 2022	93	Selective Reporting: Did the study present results, quantitatively or qualitatively, for all prespecified assays or endpoints and replicates described in the methods?
IRIS 2022	94	Are results presented for all endpoints/outcomes described in the methods?
IRIS 2022	95	Did the study clearly indicate the number of replicate experiments performed? Were the replicates technical (from the same sample) or independent (from separate, distinct exposures)?
IRIS 2022	98	Did the study adequately characterize exposure to the chemical of interest and the exposure administration methods?
IRIS 2022	100	Are there concerns regarding the purity or composition (e.g., identity and percent distribution of different isomers) of the test material/chemical? If so, can the purity or composition be obtained from the supplier (e.g., as reported on he website)?
IRIS 2022	102	Was independent analytical verification of the test article purity and composition performed? If not, is this a significant concern for this substance?
IRIS 2022	103	Are there concerns about the stability of the test chemical in the vehicle or culture media (e.g., pH, solubility, volatility, adhesion to plastics) that were not corrected for, leading to potential bias away from the null (e.g., observed precipitate formation at high concentrations) or toward the null (e.g., enclosed chambers not used for testing volatile chemicals)?
IRIS 2022	104	Are there concerns about the preparation or storage conditions of the test substance?
IRIS 2022	106	Are there concerns about the methods used to administer the chemical?
IRIS 2022	107	Are the selected protocols, procedures, and test systems adequately described and appropriate for evaluating the endpoint(s) of interest?
IRIS 2022	108	Are the evaluation methods and test systems adequately described and appropriate?
IRIS 2022	109	Are there concerns regarding the methodology selected (e.g., accepted guidelines, established criteria) for endpoint evaluation?
IRIS 2022	110	Are there concerns about the specificity of the experimental design? Did the study address features inherent to the test system or experiment that have the potential to lead to bias away from the null?
IRIS 2022	111	Are there serious concerns about the number of replicates or sample size in the study?
IRIS 2022	113	Are appropriate control groups for the study/assay type included? Was there a need for the assay to include specific controls to reduce potential sources of underlying bias?
IRIS 2022	114	Did the test compound induce cytotoxicity (known, or expected based on other studies of similar design) to a degree expected to affect interpretation of results?
IRIS 2022	115	Are the results presented and compared in a way that is appropriate and transparent and makes the data usable?
IRIS 2022	117	Does the level of detail allow for an informed interpretation of the results?
IRIS 2022	118	If applicable, was the assay signal normalized to account for nonbiological differences across replicates and exposure groups?
IRIS 2022	119	Are the data compared or presented in a way that is inappropriate or misleading (e.g., presenting western blot images without including numerical values for densitometry analysis, or vice versa)? Flag potentially inappropriate statistical comparisons for further review.
IRIS 2022	122	Are there concerns that sensitivity in the study is not adequate to detect an effect?
IRIS 2022	123	Was the exposure period, timing (i.e., cell passage number, insufficient culture maturity for the adequate expression of mature cell markers; insufficient treatment or measurement duration for the production of protein above the level of detection), frequency, and duration of exposure sensitive for the assay/model system of interest, particularly in the absence of a positive control?
IRIS 2022	130	Are there concerns regarding the need for positive controls (e.g., concerns that the effects of interest may be inhibited or otherwise poorly manifest in the test system, for example due to differences from in vivo biology)? If used, was the selected positive test substance (and dose) reasonable and appropriate and was the intended positive response induced?
OHAT 2015	136	Was administered dose or exposure level adequately randomized?
OHAT 2015	137	Direct evidence that cells were allocated to any study group including controls using a method with a random component
OHAT 2015	139	all cells in culture come from a homogenous cell suspension recently collected from cell culture vessels following appropriate cell culture techniques
OHAT 2015	140	Was allocation to study groups adequately concealed?
OHAT 2015	141	Direct evidence that at the time of assigning study groups the research personnel did not know what group cells were allocated to, and it is unlikely that they could have broken the blinding of allocation until after assignment was complete and irrevocable.
OHAT 2015	143	it is deemed that lack of adequate allocation concealment would not appreciably bias results. This may also be the case for in vitro studies with very low potential differences between cells that comprise the different groups, e.g., cells pipetted from a homogeneous cell suspension (single or mixed cell types) recently collected from cell culture vessels by accepted methods
OHAT 2015	144	Were experimental conditions identical across study groups?
OHAT 2015	145	Direct evidence that culture conditions included identical concentrations of any solvents (e.g., DMSO) used in getting the treatment compound into solution
OHAT 2015	147	the same media was used for control and experimental cells particularly for biological materials such as serum which must be from the same lot
OHAT 2015	148	appropriate adjustments were made such as normalization to blank/media controls, cell numbers in culture, use of positive and negative control responses in acceptance criteria, or others
OHAT 2015	152	non-treatment-related experimental conditions were identical across study groups (i.e., the study report explicitly provides this level of detail)
OHAT 2015	153	Were research personnel blinded to the study group during the study?
OHAT 2015	154	Direct evidence that the research personnel were adequately blinded to study group, and it is unlikely that they could have broken the blinding during the study. Methods used to ensure blinding include central allocation, sequentially numbered treatment containers of identical appearance; sequentially numbered culture plates, or equivalent
OHAT 2015	158	the use of robotic testing systems during the study that are deemed to eliminate the opportunity for performance bias to influence results
OHAT 2015	159	Were outcome data complete without attrition or exclusion from analysis?
OHAT 2015	161	Direct evidence that loss of cells was adequately addressed and reasons were documented when wells or plates were removed from a study (e.g., visual observation of contamination, cells missing from wells due to pipetting error, visual morphological changes in cells unexplainable based on surrounding wells, documented removal of statistical outliers).
OHAT 2015	163	Can we be confident in the exposure characterization?
OHAT 2015	164	Direct evidence that the exposure to PFOA, PFOS, or their salts (including purity but not stability because PFOA and PFOS are extremely stable compounds that are even stable under environmental and biological conditions) was independently characterized and purity confirmed generally as =98%
OHAT 2015	166	that exposure was consistently administered (i.e., with the same method and time-frame) across treatment groups
OHAT 2015	168	solubility and volatility to the test substance have been addressed with appropriate methods (no special methods required as PFOA and PFOS are not considered volatile compounds)
OHAT 2015	170	if assay media were examined for actual exposure concentrations, there is direct evidence that most of the exposure data measurements are above the limit of quantitation for the assay such that different exposure groups can be distinguished
OHAT 2015	171	if assay media were examined for actual exposure concentrations, the study used spiked samples to confirm assay performance
OHAT 2015	172	Can we be confident in the outcome assessment (including blinding of outcome assessors)?
OHAT 2015	173	Direct evidence that the outcome was assessed using well-established methods (the gold standard)
OHAT 2015	174	assessed at the same length of time after initial exposure in all study groups
OHAT 2015	175	there is direct evidence that the outcome assessors were adequately blinded to the study group, and it is unlikely that they could have broken the blinding prior to reporting outcomes
OHAT 2015	177	Were all measured outcomes reported?
OHAT 2015	178	Direct evidence that all of the study’s measured outcomes (primary and secondary) outlined in the protocol, methods, abstract, and/or introduction (that are relevant for the evaluation) have been reported. This would include outcomes reported with sufficient detail to be included in meta-analysis or fully tabulated during data extraction and analyses had been planned in advance
OHAT 2015	180	analyses that had not been planned in advance (i.e., retrospective unplanned subgroup analyses) are clearly indicated as such and deemed that unplanned analyses were appropriate and selective reporting would not appreciably bias results (e.g., appropriate analyses of an unexpected effect). This would include outcomes reported with insufficient detail such as only reporting that results were stati…
OHAT 2015	183	This question will be used to examine individual studies for appropriate statistical methods (e.g., confirmation of homogeneity of variance for ANOVA and other statistical tests that require normally distributed data). It will also be used for riskof-bias considerations that do not fit under the other questions
ROBINS-E	184	Did the authors control for all the important confounding factors for which this was necessary?
ROBINS-E	185	Were confounding factors that were controlled for (and for which control was necessary) measured validly and reliably by the variables available in this study?
ROBINS-E	187	Did the authors control for any variables after the start of the exposure period being studied that could have been affected by the exposure?
ROBINS-E	188	Did the use of negative controls, or other considerations, suggest serious uncontrolled confounding?
ROBINS-E	190	Did the authors use an analysis method that was appropriate to control for time-varying as well as baseline confounding?
ROBINS-E	192	Did the authors control for all the important baseline and time-varying confounding factors for which this was necessary?
ROBINS-E	196	Did the authors control for time-varying factors or other variables measured after the start of the exposure window being studied?
ROBINS-E	198	Did the use of negative controls, or other considerations, suggest uncontrolled confounding?
ROBINS-E	200	Does the measured exposure well-characterize the exposure metric specified to be of interest in this study?
ROBINS-E	201	Was the exposure likely to be measured with error, or misclassified?
ROBINS-E	203	Could mismeasurement or misclassification of exposure have been differential (i.e. related to the outcome or risk of the outcome)?
ROBINS-E	205	Is non-differential measurement error likely to bias the estimated effect of exposure on outcome?
ROBINS-E	212	Does the measured exposure (including changes over time) well-characterize the exposure metric specified to be of interest in this study?
ROBINS-E	219	Did follow-up begin at (or close to) the start of the exposure window for most participants?
ROBINS-E	221	Is the effect of exposure likely to be constant over the period of follow up analysed?
ROBINS-E	222	Was selection of participants into the study (or into the analysis) based on participant characteristics observed after the start of the exposure window being studied?
ROBINS-E	224	Were these characteristics likely to be influenced by exposure or a cause of exposure?
ROBINS-E	226	Were these characteristics likely to be influenced by the outcome or a cause of the outcome?
ROBINS-E	228	Is it likely that the analysis corrected for all of the potential selection biases identified in A and B above?
ROBINS-E	230	Were there post-exposure interventions that were influenced by prior exposure during the follow-up period?
ROBINS-E	231	Is it likely that the analysis corrected for the effect of post-exposure interventions that were influenced by prior exposure?
ROBINS-E	232	Were complete data on exposure status, confounding variables and the outcome available for all, or nearly all, participants?
ROBINS-E	235	Were complete data on the outcome available for all, or nearly all, participants?
ROBINS-E	236	Were complete data on confounding variables available for all, or nearly all, participants?
ROBINS-E	237	Is the result based on a complete case analysis?
ROBINS-E	238	Was exclusion from the analysis because of missing data (in exposure, confounders or the outcome) likely to be related to the true value of the outcome?
ROBINS-E	241	Were all or most predictors of missingness (in exposure, confounders or the outcome) included in the analysis model?
ROBINS-E	244	Was the analysis based on imputing missing values?
ROBINS-E	245	Was imputation performed appropriately?
ROBINS-E	246	Was an appropriate alternative method used to correct for bias due to missing data?
ROBINS-E	248	Could measurement or ascertainment of the outcome have differed between exposure groups or levels of exposure?
ROBINS-E	250	Were outcome assessors aware of study participants’ exposure history?
ROBINS-E	251	Could assessment of the outcome have been influenced by knowledge of participants’ exposure history?
ROBINS-E	252	Was the result reported in accordance with an available, pre-determined analysis plan?
ROBINS-E	253	Is the reported effect estimate likely to be selected, based on desirability of the magnitude (or statistical significance) of the estimated effect of exposure on outcome, from multiple exposure measurements within the exposure domain?
ROBINS-E	254	Is the reported effect estimate likely to be selected, based on desirability of the magnitude (or statistical significance) of the estimated effect of exposure on outcome, from multiple outcome measurements within the outcome domain?
ROBINS-E	255	Is the reported effect estimate likely to be selected, based on desirability of the magnitude (or statistical significance) of the estimated effect of exposure on outcome, from multiple analyses of the exposure-outcome relationship?
ROBINS-E	256	Is the reported effect estimate likely to be selected, based on the basis of desirability of the results (e.g. statistical significance), from different subgroups?
Whaley (2023)	257	Concurrent negative controls
Whaley (2023)	258	Concurrent positive controls
Whaley (2023)	259	Use of historical controls
Whaley (2023)	260	Cut-off point for each marker
Whaley (2023)	261	Established reliability of outcome criteria
Whaley (2023)	262	Established validity of outcome criteria
Whaley (2023)	263	Timing of outcome measurements
Whaley (2023)	265	Cell culture conditions
Whaley (2023)	266	Cell maintenance conditions
Whaley (2023)	267	Culture medium
Whaley (2023)	268	Length of lead-in period
Whaley (2023)	269	Length of wash-out period
Whaley (2023)	270	Characterisation of reagents
Whaley (2023)	271	Characterisation of substrates
Whaley (2023)	272	Checking of cell lines for mycoplasma or contaminants
Whaley (2023)	273	Cell line authentication
Whaley (2023)	274	Concentration of test article in exposure medium
Whaley (2023)	275	Instrumentation errors lower than measured results
Whaley (2023)	276	Levels of variability in inter- and intra-laboratory results for validation assays
Whaley (2023)	277	Standardisation of measurement
Whaley (2023)	278	Validation of evaluation method
Whaley (2023)	279	Analysis of influence of sex or gender of study tissue on results of study
Whaley (2023)	280	Freedom from other issues which could result in high risk of bias
Whaley (2023)	281	Identical experimental conditions across study groups
Whaley (2023)	282	Other sources of bias
Whaley (2023)	283	Other threats to internal validity
Whaley (2023)	284	Outcome measure robust to measurement bias
Whaley (2023)	285	Presence of inappropriate exclusions
Whaley (2023)	286	Steps to reduce bias
Whaley (2023)	287	Susceptibility to measurement bias
Whaley (2023)	288	Unbiased assessment of end-point
Whaley (2023)	289	Blinded analysis
Whaley (2023)	290	Blinded assessment of index test
Whaley (2023)	291	Blinded comparison of index test to reference test
Whaley (2023)	292	Blinded outcome assessment
Whaley (2023)	293	Blinded study
Whaley (2023)	294	Blinding
Whaley (2023)	295	Blinding of caregivers to intervention status of animals
Whaley (2023)	296	Blinding of evaluators
Whaley (2023)	297	Blinding of experiment
Whaley (2023)	298	Blinding of exposure
Whaley (2023)	299	Blinding of operator
Whaley (2023)	300	Blinding of operator of test machine
Whaley (2023)	301	Blinding of personnel
Whaley (2023)	302	Blinding of statistical analysis
Whaley (2023)	304	Choice of randomisation method
Whaley (2023)	305	Matching procedures
Whaley (2023)	306	Random allocation of subjects to study groups
Whaley (2023)	307	Random or consecutive inclusion
Whaley (2023)	308	Random selection of animals for outcome assessment
Whaley (2023)	309	Randomisation
Whaley (2023)	310	Randomisation of data measurements
Whaley (2023)	311	Randomisation of dose
Whaley (2023)	312	Randomisation of exposure
Whaley (2023)	313	Randomisation of histological fields
Whaley (2023)	314	Randomisation of samples
Whaley (2023)	315	Randomisation of specimens
Whaley (2023)	316	Randomisation of teeth
Whaley (2023)	317	Randomisation procedures
Whaley (2023)	318	Randomisation strategy
Whaley (2023)	319	Randomised design
Whaley (2023)	320	Statement about randomisation, even absent randomisation
Whaley (2023)	321	Accounting for modifying variables
Whaley (2023)	322	Allocation concealed to allocator
Whaley (2023)	323	Allocation concealment
Whaley (2023)	324	Blinding of investigator to allocation of subjects to study groups during experiment
Whaley (2023)	325	<5% loss to follow-up
Whaley (2023)	326	Inclusion of dropouts in the analysis
Whaley (2023)	327	Reason for subjects leaving study
Whaley (2023)	328	Study subject attrition rates
Whaley (2023)	329	Representative sample of study participants
Whaley (2023)	330	Representative sample of teeth
Whaley (2023)	331	Selection resulting in appropriate comparison groups
Whaley (2023)	332	Study subject selection methods
Whaley (2023)	333	Subject selection criteria unbiased
Whaley (2023)	334	Accounting for confounding variables
Whaley (2023)	335	Baseline equivalence of groups
Whaley (2023)	336	Data on confounding variables
Whaley (2023)	337	Groups similar at baseline
Whaley (2023)	338	Susceptibility to confounding
Whaley (2023)	339	Methods to minimise detection bias
Whaley (2023)	340	Outcome measures same for all groups
Whaley (2023)	341	Differences between groups adjusted for in analysis
Whaley (2023)	342	Data normalisation
Whaley (2023)	343	Data reduction methods
Whaley (2023)	344	Data standardisation
Whaley (2023)	345	Noise attenuation
Whaley (2023)	346	Pre-processing methods for microarray data
Whaley (2023)	347	Statistical assumptions
Whaley (2023)	348	Visualisation systems
Whaley (2023)	349	Image processing
Whaley (2023)	350	Complete outcome data
Whaley (2023)	351	Complete outcome reporting
Whaley (2023)	352	Description of dropouts
Whaley (2023)	353	Handling of missing data
Whaley (2023)	354	Sources of funding
FGD	1002	don't disclose how they actually did it, if they didn't disclose any details, so I'm not sure if we should point out how it should be done correctly or.
FGD	1003	dose response curves and they fitted curves are involved. I think it would be good to know which model for example was chosen and for what reason. Because sometimes these details are not given, so we are not sure whether this field curve model that was chosen was the right one or not. So I think it's good, be good, it could be good to be justification below.
FGD	1005	, we have a pipeline that creates multiple models fitting different types of curves and the best fitting model is then automatically picked. So this would also allow to, I don't know, prevent that they won't take the best model to best suit their their results. I mean the result they wanted to see and not the model they should use
FGD	1007	the data are distributed. So the normality of data. Yet it's amazing thing, but that should be definitely there
FGD	1008	With regard to the to the distribution of data, it might also be important to take into account that if definition of borderline ranges. At least this is an issue that is often discussed when it comes to their development of test guidelines. When you have done in certain yeah, certain model to derive it, a decision that the question arises how, yeah, how to deal with bot liner if there are border…
FGD	1015	Prior knowledge of data before developing analysis plan
FGD	1017	what that we should follow parametric and non parametric test so the normality of data Is really important.
FGD	1019	Based on historical control data in the lab for the method and for the cell line applied so that you you know what to expect and then if the controls are working as they should, so that sort of thing. Experiment. Can be accepted ohh or not not just to include controls but also to control the values of the controls included in experiment.
FGD	1021	Yeah, I I think I mean, for instance, when we are doing cytotoxicity testing. Hmm, we have this acceptance criteria that the positive control should be like within at least I think it's. And at least 80%. So I built you, let's say 20% reduction on and so that's the sort of minimum data policy control should give, but preferably further down and same with them negative controls. And I mean for. Ye…
FGD	1029	Yeah, for for, for in vitro studies before setting up a prediction model, you would, you would have to select an appropriate set of reference chemicals. Covering. All all ranges of responses you might expect.
FGD	1035	like you approach of the the best fit by by computer and because that's less biassed. But what I've also seen and that's that's maybe good to mention or not, but that people tend to rely on the computer simulation completely and do not look at the results. So you can have a complete just because your data are or that there is a mismatch that none of your data points are actually fitted, but they …
FGD	1040	I think it it's not like all sidelines is suitable for any endpoint..
FGD	1045	Most of the attrition bias is taken into account already. For example, cited took this cytotoxicity tests are performed that you don't lose yourselves due to cytotoxicity and that you should not perform them at side to toxicity levels to measure specific effect.
FGD	1049	Do you see? Yeah, inhibition of growth, for example, that that you have cells in one essay are still multiplying in another not or in the control. Not and and there's no correcting for the difference in numbers cells for example, so that it can still happen.
FGD	1057	It's good to to try more than once to toxicity methods, because maybe. Once at the toxicity method is not enough, so we need like 2 or or more. And also I wanted to say that, um. And it's good also to to to measure this, it's accessity ideally um, either in parallel with then and point you are actually measuring or even better. And if we are talking about, for example for. Experiments performed i…
FGD	1059	And there are also quite a number of different endpoints for which OECD test guidelines exists that also specify a range of site toxicity. For example, like skin or irritation.
FGD	1060	set ideally and every well using the same well as used for the experiment
FGD	1061	Um, we already discussed about the selection of the self system. That that has to be related, of course, to your research question. For example, when when you require some kind of metabolic activation or. Yeah, yeah. That that you would don't should not use liver cells when you want to address some don't know issues related to breast cancer or things like that. So that so that you really have to …
FGD	1063	That might influence each other and how they behave and also the cells might be coming from different individuals from different sexes. So having both sexes covered, that's super important. The right developmental time point or adult time point depending on what is your question. And yeah, what what strikes me every time when reviewing papers is when they wanted to. Assess and neurotoxic effects …
FGD	1069	I think it's also the the plate design is important also where you put your your samples and your controls because you you can have influence from the positive control on on the other groups, especially if it's volatile compounds. So you you have to ensure that. And the affected your mushroom is not due to contamination from the poster control.
FGD	1075	I I think this has interplay of all with how you pose the question. So I I think that. So again, how you post that question is absolutely critical and sometimes it. Drives you to the answer, and if you're influential in that. You know, designing that research question or. And the protocol. And it can sometimes relate to it. I think of it more as. Bias relative to experience, not so much sources o…
FGD	1081	Yeah, I I think you're not fully testing the hypothesis. I think if that makes sense. Ohh and how you framing that hypothesis derives from your prior experience, so that's pushing it in a certain direction.
FGD	1084	Yes, so one um, conflict of interest that I have seen is the pressure that is put upon researchers. And so they need to score high quality journals, high quality papers. And I think that that point is even the pressure is bigger than than sources of funding. I mean, people are always pointing in industrial funded research is is different or it's it's it's always heading towards the best result fo…
FGD	1094	Yeah, I I think the issue is not so much mismanagement. I think it is defining conflict of interest in the context of of the study or application and it varies greatly, you know, among different agencies. I think everybody takes a conflict of interest into account. And so it's defining it, but it's also the process for ensuring that you know it's the it's, it's the adequacy of the cheques, it's y…
FGD	1097	Typical error would be having not the same concentration of the solvent and all the tested concentrations and negative control, for example. And also, um, somebody already mentioned how it is. Ohh, how the concentrations are plighted in in the well played if if it's randomised or not and sometimes I have the experience that some older machines they measured a little bit more on the right side or …
FGD	1109	I think if the time of exposure is crucial. So for instance, I was doing some experiment um, where it really changed. If it was 10 minutes later or not. So you need to randomise. If you first expose first concentration or the highest concentration or not doing first the 1st and the 2nd then the 3rd and the 4th and then have 10 minutes. The difference between negative control and positive control …
FGD	1110	But the number of cells should be equally distributed in deeds. I mean, if you are experienced, I think that would not be a problem anymore. A student might indeed have half the plate half Ethel with cells and the rest of the place completely full, maybe, but or a lot of differences in number of cells but well, but I think if you that that should not be an issue that much anymore. And if there is…
FGD	1112	I think it was mentioned already the evaporation from one well to the. Other. Just mentioned again
FGD	1116	And then I think it's one, the one you mentioned about the edge of it, for example in some assets, it's important not to fill in with cells and the test items, the edge of the plate because it evaporates quicker and then. Also, I think randomization is really important, so it should be important to, especially when you are testing many test items, when you repeat, when you do the. The replicates …
FGD	1118	But how would you pipe at it? And and and buy with a robot. It works, but indeed 96 well plates. Bye bye by pitting randomly. I have not been in a lab for a long time, but I'm not sure
FGD	1119	Ohh I think I think I think that can create a lot of mistakes. Also if you putting it two randomised you will do mistakes when when you're doing exposure so. But to to have um. The controls in separate plates. I think that's most important. And if you and if you work with different compounds, then in the same experiments to ensure that you avoid cross contamination between the worlds. But there's…
FGD	1126	Maybe one last one to add to mixing And yeah, so a lot of, yeah, encountered in the past, a lot of mixing challenges some person. Don't mix enough or. Then they know just later on you get strange results. You you correct for it, but it can can lead to strange results if you don't for tax your chemical before you. Start your delusions or yeah, I don't know if the the storing can make a difference.…
FGD	2008	And the same with solubility is the same as sticking to everything to the plastic state. You don't detect the concentration that you want to, or you're thinking you're detecting. Same artefacts there, I think, yeah
FGD	2020	You doesn't it really relate to whether there's any borderline calls, either by a computer or you know if you're manually scoring? If it's a clear, you know it's just, it's a question of whether clear positive is distinct from a clear negative. That that's when it. That's when it would impact I think.
FGD	2023	But in case of a human, and if the person knows that what research is about and you want to see your certain effect, you might be a little bit more biassed than a computer towards, but then, on the other hand, you can also set the limits of sensitivity in a computer lower so that you can still see an effect, so you can still building computer analysis. You also, if you want an effect, you can sti…
FGD	2027	Paul, I think it's the fundamental problem with epidemiological studies. You know in, in different exposure categories actually. So it's it's having to divide. Put it into yes, no categories. That I that's that's. That's where bias, you know, impacts. It's on these borderline calls, so it's it's. I think it's a combination of things, it's it's biassed, but it's also. And this having to take conti…
FGD	2036	Yeah, that's the point. And that's really the point. At the end, you have to put it in categories and especially when you have to differentiate between. Uh, no medium and strong effects. It's often very critical to critical to define the right borders, , especially for the middle category, because otherwise you either would have. Yeah, 5. Faults assignment. Yeah, that that the low category of fal…
FGD	2037	Yeah, I agree very much with what the participant 2Tanya said. They think that they in this is really part of the the data interpretation procedure, which should be really clear. The data interpretation procedure for its asset, let's say. And then it depends also very much on them on the reference chemical. So it's really important that source we said yesterday that it's really important to have …
FGD	2045	. Also to add on this for such type of analysis and not only three, but also um other cell models. For example, when you're just looking at a typical morphological changes as outcome of your say you need a training of your analysis software. So and yeah, this can also introduce a bias then if if it's not appropriately trained
FGD	2050	But then you wouldn't not publish the OR report you. Yeah, I don't know. It's not. You will not show the results and say, well, I stopped it just because then I gotta terminate contamination. And I showed the results up to that contamination. You generally start over again without the contamination. Contamination and. Yeah, but yeah, so you repeat the experiment. It's not like you showed results.…
FGD	2051	When you do some do a first independent repetition of a test and you see that the chemical just doesn't causing any effect and you think that it's so. So good looking that you won't continue doing the other two repetitions and then we just stop it, which doesn't make sense because obviously anything might have happened and you might see results in the next independent repetition. So always doing …
FGD	2059	But the earth can be arguments. I mean it's it's considered the holy grilled 3, but I think 2 can be just as valid in a way statistically as three, because often variation is not that high that you would need three. So there might also be an historic background on that. It's good to have three, but it should not always be. Ignored if the results are too, they can just be as good as well, but inde…
FGD	2061	No, this really depends on the essay. This really depends on the essay and how DSA is work and how the cell model is reacting, because for some it may be fine to have 5 replicates and for some and points we need to have 20 of them because the variability is higher because some experiments can take one month instead of five days. And then of course the sales have more time also to behave different…
FGD	2063	Ohh yeah, I was just thinking if you need 20 replicate biological replicates, let's say for one data point that sounds. Um, well, not a good essay, but maybe there are examples that it's still a good essay, but it just sounds very friable and and what what uses the outcome then anyway, if you need 20 replicas because people using replicates also to make their data look better, just the more repli…
FGD	2065	if you're positive control is not in the correct range or negative control is behaving wrong, then you need to discard this data because they didn't fulfil the criteria. But otherwise you cannot just do more experiments to fit to get better data
FGD	2066	And and then and could. Could I add that maybe there is also an for example in? Bias. For example, if you are overpowering. Your your your data, so if you have so many. And replicates in so many. Ah, data, then you might, for example, if you're in, for example is 1000 or you're in is 20, then there is this danger of overpowering, then very small differences might seem significant, might seem. Mus…
FGD	2073	Factors that can influence your concentration
FGD	2075	Since all the concentrations are usually on the same plate, you cannot really treat them different like I would say, but there must be some some possibilities. How to induce bias but
FGD	2077	So if, let's imagine that you have multiple well plates and you need to take them out of the incubator to measure them. And you always keep the highest exposure as the last well played to measure. But if you take the mall outside of the incubator at the same time, the highest exposure will be at lower temperature outside for a longer time. So this could induce bias.
FGD	2089	Um, I have another idea. So sometimes it's also good to write down on the storage of the desktop substance if it was frozen or anything else. . And also I had an idea about some unintentional bias. If you think that you buy a specific inhibitor to something and it's not really specific and you don't know about it and there might be some crosstalk between different signalling pathways, etcetera. S…
FGD	2097	Probably there should be proper storage of stocks showing in case needed to get can retrospectively go back and cheque. Then. The concentration of your active substance thing.
FGD	2126	I think the reporting bias happens too often that people. Leave out data historical or. And. Yeah, the contacts of of of Ohh many historical data. So you have your experiment and they don't compare it to to others or they only compare to one other. And. Results. Um, so it may not be necessary. I don't think it's common practise that people live out data by themselves, but they just need, yeah, in…
FGD	2145	And I have three thoughts. One, when people select either standard error of mean or standard deviation, whichever fits better, the standard deviation looks smaller. Etcetera. Instead of choosing the correct one that should be used for data, then those who are forgetting to use correction. And multivariate analysis and statistics. I mean the Bonferroni correction if you have. If you are comparing …
FGD	3007	I'm also thinking here about, for instance, not having calibrated equipment, not having validated equipment internally, even simple things like diabetes. If you're not calibrating them properly, implementing, for instance, good in vitro method practise in terms of equipment, you could introduce a bias, even if voluntary by bias. I'm not sure if that fits with this particular topic. But that's som…
FGD	3016	Yes, I suppose I'm. I'm not sure. So sure. Well, sorry I I just started speaking without raising the hand. But. You know. I suppose for in vitro studies binding to plastics and having proper kinetics of what the those that is actually exposed to the cells is important when it comes to comparing comparison groups. Well, if they're using the same material and the same conditions, I suppose they are…
FGD	3040	What what I've seen from image analysis when it's not automatic. At least in guideline methods, there has always been a need to develop an Atlas. Both in Geneva talks, irritation analysis of histopathology. Without an Atlas, there was a lot of variability and bias in in the evaluation of the images. So in both cases Atlas had to be, you know, developed to indicate how to score different types of …
FGD	3045	Yeah, this is this is really an item that is very important in, in, in developmental toxicology, in vitro tests. We've been doing a lot of studies with stem cells, for instance, where you see that for instance, gene expression after exposure is is usually very high in the 1st, 8 to 24 hours. Where is the morphological read out in your cell system may take 10 days to appear, so you have a very ear…
FGD	3050	Well, when it comes to the stem cell system that we use. It 10 days, it's kind of the optimum time point for. Counting beating muscle foci. So that is really been been, you know, adjusted to to the optimum. But if you, I mean it's true if you leave culture for longer periods of time in terms of gene expression, we've seen that the longer you keep your cultures, the larger the variation becomes be…
FGD	3057	Yeah, I mean this, this, this speaks to a discussion that we're having all over and over again about, you know, are you going to score in vitro, SS positive versus negative, whatever that means. But that would mean that you need a cut off somewhere or whether you want your read out to be in a concentration response fashion . So you so you could also look at potency of your compound and I think th…
FGD	3067	Yeah, yeah, no, just a comment to what others said. I I fully agree with that. I've seen, however, several sizes giving constraints, concentration or those response curves and then those being converted into category called decisions . Anyway based on EC50 or something like that. But you know when you introduce cutoffs, obviously. The uncertainty around the cut off is usually quite high, so you k…
FGD	3069	Repeat measures when you're falling. Quite close to the cut off that has been established just to have more certainty on your final call.
FGD	3078	I've also seen cases of um, you know when you're transferring data and you're doing it automatically. I've seen cases where people use an input file to, you know, with the names of substances, for instance, that is used to, to then pick up automatic light and transfer it to another system where the light is analysed and if the input data has an error, even a spelling error, you may actually miss …
FGD	3091	say that anytime that I have seen that you know, well controlled study, there's additional narrative around what that post hoc after the fact analysis is that helps to explain it so. My my. Exposure to it is always with a good. Beefy paragraph explanation on what this post hoc analysis does and why it was done, and sometimes even additional thoughts on controls around that too.
FGD	3094	And. If I may, I I think you material is is hard to come by. So it's it's not that you really have access to to bigger population for any type of of tissue you wanna sample. Um the the, so I think it's simply the limitation of having that material available on that that might result in biases . The thing you mentioned at the end that it's used to study properly. Population variability, that is on…
FGD	3111	Yeah, not. Not sure where it belongs, but I've been recently involved in a project where Celsius to have to become confluent and then they were treated, but that was a very subjective decision when they were confluent like 95% or 98 and that tremendously affected the results . So that was. Was a big thing and that that might also you had earlier like time, timing of exposure and so it's so the on…
FGD	3131	Talking about like interpolation or extrapolation to for data points you don't have or
FGD	3132	And if reading across from one to the other of filling date, the gaps where you have them using whatever method to fill the. The missing data or not or leave them open, so I guess there's a big variation.
FGD	3136	I I've seen people correcting or imputing missing data, but through fraud, inventing data that didn't exist , that obviously is a bias but that, but that's that's fraud, right? So I'm I'm not sure. Exactly what this is. If this is, you know, a process that is acceptable. You know, doing something that is acceptable, but depending on how you do it, you introduce a bias or if it's the the process i…
FGD	3141	Ohh sorry I I have another example um, so maybe if there's an upper limit of where the data are reported and it's an instance where it's, you know greater than 1000, but then all of those data report are reported at 1000, it could throw off. Prediction models and further analysis .
FGD	3145	Well, if if you have for instance multiple data points and then you just apply a an average or a median and you just reported that and you don't actually report. The underlying values . Um, you may be introducing. Well, I'm not sure if it's a biassed, but it at least. You may be selling a picture that is not apps. Yeah, the complete truth, let's say because you may have a level of uncertainty aro…
FGD	3150	Simplify the data by reducing dimensions or or variables in that and. If you do that in a in a in a way that it produces bias that that would probably be the case and and again thinking here about primary cells. So if you pool data across. Several donors which? Then then you would probably exclude the the donor variable, which might be justified or or might not. And if you if if not, that could i…
FGD	3153	I I've seen it also as important even in cell lines. And I I come again to omix diet, for instance, including I've seen several methods that have included for instance housekeeping genes. To establish that by by his line and depending on on the expression of those housekeeping genes, you establish a cut off for induction that may be different from experiment to experiment, but it's justifiable ba…
FGD	4001	And if that's the case, that happens sometimes that you notice that there's some contamination or certain parts of a plate or similar, so that you need to exclude that . Alternatively, you exclude their whole plate. But then you need the some kind of proof that it's um. Uh contamination compared to a normal control.
FGD	4032	regarding training sets as we see for instance, more complex models coming in based on genomics data where the feature is being used for model development are many like biomarker composed of several hundreds of genes. When you actually use a small training set, you could actually introduce bias because the number of features that you measure is much larger than the name number of of training data…
FGD	4037	Yeah, but I can speak from personal experience in doing research as a consultant, whether client has very carefully constrained. The the the the question was very carefully constrained the scope of the researcher. The question that is asked. To the point, whereas the. Consulting researchers, we didn't feel like we were doing research which was providing an unbiased answer to the issue that was ac…
FGD	4048	I mean. No, no. I was just thinking it to me. I mean, I don't know this is not, I don't know whether that's biassed to me, of course, it's biassed, but you're not following the protocol , you just do something different. So you just deviating. So I mean the bias this . Yeah, you just think, OK, you wanna save time or you're gonna have done done. You're totally deviating. And then of course, you'r…
FGD	4090	I think that there's another type of bias that could introduce going the opposite direction of what authorities said, because when you use S9 quite often you're biassing towards activation, but it is regards detoxification because you have your lacking face too, or or the Co factors are missing and therefore in a living system where you could actually have detoxification of the compound you're on…
FGD	5009	for if it depends if you want to have like 24 hours or 12 hours depends on how long you want to expose your cells. If for example we are in many cases you're running 48 hour exposure and then we will actually exchange the medium after 24 hours just to make sure at least that the concentration is more but you want..
FGD	5012	one of our concerns also we've had and research is what we're dealing with complex mixture. So I have like a tobacco research background and not everything was actually soluble, right. So when we're doing these exposures and trying to bubble the tobacco smoke into media only what can go into that aqueous phase actually gets exposed to ourselves. So that's something we've always like worried about…
FGD	5045	Yeah. And if I may add to this. The analysis I mean the assessment, the quantification process, if it's automated exactly as you said, if it's done in automatic way, a play treader, whatever it is, high content imaging platform. Clearly the possibility of bias, whatever you get is the number. So that's it. But with regards to plate, plate layout design Um and distribution of chemicals. One thing …
FGD	5051	I think you also start running into this idea of the difference between a biological replicate and a technical replicate.. And so, and sometimes I've noticed in studies where they don't make a difference, they don't differentiate between a biological replicate and a technical replicate. And so if you have a situation where for whatever reason, one plate out of X money got contaminated or, you kno…
FGD	5058	And you end up with too few technical replicates. For instance on the control. So and you need to add controls in another experiment. That would be a different passage and it could of course lead to bias, but this is not really something that I have thought about honestly, because this is something that happens in this type of experiments sometimes. And it's not something we can really control. S…
FGD	5077	. It's kind of like the opposite of attrition. You retaining samples when you should be eliminating them.
FGD	5097	I work with embryonic stem cells and I'm always trying to assess the developmental toxic effect of a chemical and so. I wanna see how it's the chemicals affecting the whole differentiation process. So I start exposure on you know day zero of differentiation and we don't actually assess until day 20 of osteoblast differentiation. Um, but we've done studies looking at different time point Windows, …
FGD	5106	it's very important to fully characterise what you're working with. That's pretty much it. And based on this experience, this historical data, then you can understand if a marker. Uh, I don't know. Whatever marker, whatever endpoint you're going to measure is reliably measured, and whatever detection you're going to do is reliable or should be discarded. I think it's really dependent. It really d…
FGD	5122	Isn't it the in vitro in vivo extrapolation? That you have data that you produce in metro and then you ohh. But yeah. Extrapolate the data cannot to concentration in vivo
FGD	5129	Also depends on how you run your cells. If if it's two-dimensional, or if it's three dimensionally, they will give different results as well
FGD	6003	Salmon primary hypothesis and may be collecting the cells from clonal fish lines mail line and we do that to reduce the. Or to have to eliminate the females because. Of course, it's also depends on the money. So usually we have, uh, six animals. We isolate cells from and to collect 6 males if course toxicity depends on sex, so we want the same sex and usually by collecting the mails. And the to k…
FGD	6013	I mean if you have 4 cell model for example and two or three are. You know. Performing well and one for some reason does not get differentiated properly or it's more tricky to culture than if two or three are enough or even one. Most of the time. Then you just get along with that and you discard the one that is not working. This is clearly potentially biassed, because of course you should include…
FGD	6038	Want it's kind of technical, so let's pretend that you have a tool at late reader, or I think about the multilateral rabies was our nightmare, so it kind of. I don't know it it it did not work at a certain point in the machine was not working at all. But the study was basically kind of terminated. I mean, we've collected the M5 and everything was going OK, but for some concentrations and compound…
FGD	6061	You should also consider how well the medium covers the nutritional value for the cells. That would of course affect the whole their respond to a toxin. If you kind of use only FBS. If a 10% FPS and the cells OK, but if you using only like 2% then the the maybe the cells are not doing that well and maybe get more sensitive for the toxins
FGD	6073	And so we left her do it and then we had the university do it and they used a completely different pipeline. Right. And the results of finding the differentially expressed genes. It was like. How do you choose cause I'm like ohh all the right hits that were coming up within one pipeline versus the other didn't have those same genes in there and it's like obviously you wanna go with what you're wh…
FGD	6083	And you know the presence of a certain contaminant and it's below the limit of detection. You usually use another number to just like to approximate or not put zero maybe, but I don't know how often that would happen in and would have been vitro talks test that thing. There are any example?
FGD	6087	But also if you have essays where you have a standard curve there we see this happening quite a lot. So. In that case, we usually kind of put it to the detection limit, so the lower detection limit, but for those that go above the standard curve, we would not impute those, we would dilute it and do it again. So, but it's for the ones that are underneath, I think the detection limit that is a prob…
FGD	6090	When we are running the primary cells, it's also depends on. Who is on the ear isolating the cells and what time points during the day you or is isolate them, so that would affect your data, but you can get rid of this noise. And some tools
FGD	6097	I think the control data are very very critical. I'm just thinking about my abilities I toxicity also, if for some reason the viability I mean the road data that you would expect to see, don't know where the plate reader when you measure alamar blue. Is a number that do not just. I mean it's a number that does not make sense at all compared to your historical data. And then you start normalising …
FGD	6114	and I thought about that because we do some kind of air liquid interface exposure and there to get the higher dose you have to expose multiple time. So those cells are actually longer time in the exposure system than those that get the lower doses. This is how the system generally works. So there of course you can introduce some type of. Bias with how you treat your different exposure groups. . Y…
FGD	6121	you're differentiation your model system yourselves and the differentiation, you're going to start at, you know a certain confluency. So like with the stem cells, we always start at a 70% confluency and it takes about four days. So we know that we wouldn't start testing our chemical anytime before that, could that could greatly lead to cell reduction and have the implication on the results. And t…
FGD	6131	. But it or the other way around, you know that. They don't want to see any results from their compound. They want to show that it states. But I think there's also a few alluded to, Paul. There's also the other. The other aspect that. You know a three searchers we also. You're biassed. Because you need to publish and you can only publish interesting results and then or positive results. Maybe so …
FGD	6140	we are working a lot with industry and a lot of our projects are, you know, in collaboration with industry, we don't, we don't get funding from them, but we are going there and taking samples and working with with the exposure. And and of course industry every time. And have the possibility to to say that they refuse us to to publish some of the data that we received from them. So usually we writ…
ROB2	355	Was the allocation sequence random?
ROB2	356	Answer ‘Yes’ if a random component was used in the sequence generation process
ROB2	357	Answer ‘No’ if no random element was used in generating the allocation sequence or the sequence is predictable
ROB2	359	Was the allocation sequence concealed until participants were enrolled and assigned to interventions?
ROB2	360	Answer ‘Yes’ if the trial used any form of remote or centrally administered method to allocate interventions to participants, where the process of allocation is controlled by an external unit or organization, independent of the enrolment personnel
ROB2	361	Answer ‘Yes’ if envelopes or drug containers were used appropriately
ROB2	362	Answer ‘No’ if there is reason to suspect that the enrolling investigator or the participant had knowledge of the forthcoming allocation
ROB2	364	Did baseline differences between intervention groups suggest a problem with the randomization process?
ROB2	367	substantial differences between intervention group sizes, compared with the intended allocation ratio
ROB2	368	a substantial excess in statistically significant differences in baseline characteristics between intervention groups, beyond that expected by chance
ROB2	369	imbalance in one or more key prognostic factors, or baseline measures of outcome variables, that is very unlikely to be due to chance and for which the between-group difference is big enough to result in bias in the intervention effect estimate
ROB2	371	excessive similarity in baseline characteristics that is not compatible with chance
ROB2	372	Were participants aware of their assigned intervention during the trial?
ROB2	373	Were carers and people delivering the interventions aware of participants' assigned intervention during the trial?
ROB2	375	Were there deviations from the intended intervention that arose because of the trial context?
ROB2	380	Were these deviations likely to have affected the outcome?
ROB2	381	Were these deviations from intended intervention balanced between groups?
ROB2	382	Was an appropriate analysis used to estimate the effect of assignment to intervention?
ROB2	383	Was there potential for a substantial impact (on the result) of the failure to analyse participants in the group to which they were randomized?
ROB2	388	Were important non-protocol interventions balanced across intervention groups?
ROB2	389	Were there failures in implementing the intervention that could have affected the outcome?
ROB2	390	Was there non-adherence to the assigned intervention regimen that could have affected participants’ outcomes?
ROB2	394	Was an appropriate analysis used to estimate the effect of adhering to intervention?
ROB2	395	Were data for this outcome available for all, or nearly all, participants randomized?
ROB2	396	Is there evidence that the result was not biased by missing outcome data?
ROB2	397	Could missingness in the outcome depend on its true value?
ROB2	398	Is it likely that missingness in the outcome depended on its true value?
ROB2	399	Differences between intervention groups in the proportions of missing outcome data
ROB2	401	Reported reasons for missing outcome data differ between the intervention groups
ROB2	403	In time-to-event analyses, participants’ follow up is censored when they stop or change their assigned intervention
ROB2	404	Was the method of measuring the outcome inappropriate?
ROB2	405	it is unlikely to be sensitive to plausible intervention effects (e.g. important ranges of outcome values fall outside levels that are detectable using the measurement method)
ROB2	406	the measurement instrument has been demonstrated to have poor validity
ROB2	407	Could measurement or ascertainment of the outcome have differed between intervention groups?
ROB2	408	Were outcome assessors aware of the intervention received by study participants?
ROB2	410	Could assessment of the outcome have been influenced by knowledge of intervention received?
ROB2	412	Is it likely that assessment of the outcome was influenced by knowledge of intervention received?
ROB2	413	Were the data that produced this result analysed in accordance with a pre-specified analysis plan that was finalized before unblinded outcome data were available for analysis?
ROB2	415	Is the numerical result being assessed likely to have been selected, on the basis of the results, from multiple eligible outcome measurements (e.g. scales, definitions, time points) within the outcome domain?
ROB2	416	Is the numerical result being assessed likely to have been selected, on the basis of the results, from multiple eligible analyses of the data?
SciRAP	5	It was stated that a solvent (vehicle) control was included.
SciRAP	7	The source of the test system was stated.
SciRAP	11	Composition of media was described, including use of serum, antibiotics, etc.
SciRAP	13	Incubation temperature, humidity, and CO2 concentration were described.
SciRAP	18	The number of replicates per dose level/concentration or the number of times the experiment was repeated was stated.
SciRAP	19	The tests and/or analytical methods used were sufficiently described to allow for evaluation of reliability of results.
SciRAP	27	Was all information that is indispensable for evaluating the reliability of data given? This includes information on the test compound and controls, test system, study design or study performance.
SciRAP	31	An appropriate solvent (vehicle) was used that is not expected to interfere with the results of the study at the concentration used.
SciRAP	32	A solvent (vehicle) control was included.
SciRAP	42	Sufficient numbers of replicates or repetitions of the experiment were used to generate reliable and valid results.
SciRAP	45	Cytotoxicity was measured and the test compound did not cause cytotoxicity that significantly affected the results.
Cooper 2016	49	Did entry into the cohort begin with start of the exposure?
Cooper 2016	50	Are the numbers of exposed cases adequate to detect an effect in the exposed population and/or subgroups of the exposed population?
Cooper 2016	51	Are the outcome ascertainment methods reliable and valid; is the outcome under study a sensitive indicator of the health effect of interest?
Cooper 2016	56	Does the exposed group include individuals with a low or unknown probability of exposure?
Cooper 2016	59	Does adjustment for potential confounders include variables on the pathway between exposure and outcome?
Cooper 2016	60	Does the analysis appropriately consider subgroups of interest (e.g., based on variability in exposure level, duration or latency)?
Cooper 2016	63	Are sensitive methods used for endpoint evaluation? [or, what is the reliability, specificity, and validity of the method used for endpoint evaluation?] Is the timing of endpoint evaluation appropriate for detecting an effect (e.g., is the latency period sufficient to allow development of the endpoint; does the animal age at evaluation allow for accurate measurement of the endpoint; for some endp…
IRIS 2022	80	Observational bias/blinding: Did the study implement measures, where possible, to reduce observational bias?
IRIS 2022	82	Did the study use a design or approach for which such procedures can be inferred, or which would not be possible to implement?
IRIS 2022	83	Were the assays evaluated using automated approaches (e.g., microplate readers) that reduce concern for observational bias?
IRIS 2022	84	What is the expected impact of failure to implement (or report implementation) of these methods/procedures on results?
IRIS 2022	97	If unexplained results omissions are identified, what is the expected impact on the interpretation of the results?
IRIS 2022	127	Assay-specific considerations regarding sensitivity, specificity, and validity of the selection of the test methods will be described here (e.g., metabolic competency, antibody specificity) (some of these external considerations might have been applied during prioritization of studies for evaluation). Are there aspects related to risk of bias domains that raise concerns about insensitivity (e.g.,…
IRIS 2022	133	Considering the identified strengths and limitations, what is the overall confidence rating for the assay(s) or endpoint(s) of interest?
IRIS 2022	134	Were concerns (i.e., limitations or uncertainties) related to the risk of bias or sensitivity identified?
IRIS 2022	135	If yes, what is their expected impact on the overall interpretation of the reliability and validity of the study results, including (when possible) interpretations of impacts on the magnitude or direction of the reported effects?
OHAT 2015	138	direct evidence that the study used a concurrent control group as an indication that randomization covered all study groups
OHAT 2015	181	analyses that had not been planned in advance (i.e., retrospective unplanned subgroup analyses) are clearly indicated as such and deemed that unplanned analyses were appropriate and selective reporting would not appreciably bias results (e.g., appropriate analyses of an unexpected effect). This would include outcomes reported with insufficient detail such as only reporting that results were stati…
OHAT 2015	182	Were there no other potential threats to internal validity?
ROBINS-E	213	Does the measured exposure (including changes over time) well-characterize the exposure metric specified to be of interest in this study?
ROBINS-E	220	Did follow-up begin at (or close to) the start of the exposure window for most participants?
ROBINS-E	229	Did sensitivity analyses demonstrate that the likely impact of the potential selection biases identified in A or B above was minimal?
ROBINS-E	247	Is there evidence that the result was not biased by missing data?
ROB2	358	Answer ‘No information’ if the only information about randomization methods is a statement that the study is randomized
ROB2	365	Answer ‘No’ if no imbalances are apparent or if any observed imbalances are compatible with chance.
ROB2	366	Answer ‘Yes’ if there are imbalances that indicate problems with the randomization process, including:
ROB2	376	Were there deviations from the intended intervention that arose because of the trial context?
ROB2	377	Answer ‘Yes’ or ‘Probably yes’ only if there is evidence, or strong reason to believe, that the trial context led to failure to implement the protocol interventions or to implementation of interventions not allowed by the protocol
ROB2	378	Answer ‘No’ or ‘Probably no’ if there were changes from assigned intervention that are inconsistent with the trial protocol, such as non-adherence to intervention, but these are consistent with what could occur outside the trial context.
ROB2	379	Answer ‘No’ or ‘Probably no’ for changes to intervention that are consistent with the trial protocol, for example cessation of a drug intervention because of acute toxicity or use of additional interventions whose aim is to treat consequences of one of the intended interventions.
ROB2	384	Was there potential for a substantial impact (on the result) of the failure to analyse participants in the group to which they were randomized?
ROB2	391	Was there non-adherence to the assigned intervention regimen that could have affected participants’ outcomes?
ROB2	400	Reported reasons for missing outcome data provide evidence that missingness in the outcome depends on its true value
ROB2	402	The circumstances of the trial make it likely that missingness in the outcome depends on its true value
ROB2	414	Were the data that produced this result analysed in accordance with a pre-specified analysis plan that was finalized before unblinded outcome data were available for analysis?

## Sheet: 4. Included Criteria
Source	Ref	Criterion	Interpretation GV	Interpretation PW	Reconciled Interpretation	First Normalisation	PW proposed 2nd normalisation	GV agreement on 2nd normalisation	Reconciled 2nd normalistion	Notes
SciRAP	1	The chemical name or other identification, such as CAS-number, of the test compound was given.	Determination of exposure/ exposure assessment	The exposure that was applied is the same as that which was intended to be given (chemical identity)	Distortion in results can be introduced if the chemical that is actually applied is different to the one that was intended to be applied.	Identity of test compound			Identity of test compound	Error in exposure (identity of test compound)
SciRAP	2	The purity of the test compound was stated or is traceable according to information given regarding manufacturer and lot/batch number. In case of mixtures, the composition of different constituents was stated.	Determination of exposure/ exposure assessment	The exposure that was applied is the same as that which was intended to be given (chemical purity)	Distortion in results can be introduced if impurities in the chemical influence the results of the study.	Impurities in test compound			Impurities in test compound	Error in exposure (impurities, i.e. additional exposures)
SciRAP	3	The solubility of the test compound was described.	NR	The exposure that was applied is the same as that which was intended to be given (chemical concentration)	Distortion in results can be introduced if the concentration of the chemical that is applied is different to the one that was intended to be applied, due to solubility of the chemical.	Solubility of test compound			Solubility of test compound	Error in exposure (incorrect dose due to solubility)
SciRAP	4	The solvent (vehicle) was described.	NR	The exposure that was applied is the same as that which was intended to be given (vehicle)	Distortion in results can be introduced if the vehicle influences the results of the study.	Influence of vehicle			Influence of vehicle	Error in exposure (activity of vehicle)
SciRAP	6	The test system (e.g., cell line / cells/ tissue / organ / embryo / sub-cellular fractions) was described.	NR	The population that was subjected to the exposure is the same as that which was intended to be exposed (cells)	Distortion in results can be introduced if the cell population to which the chemical is applied is different to the population to which it was intended to be applied, due to error in selection of cell population.	Identity of population			Identity of population	Error in population (identity of population)
SciRAP	8	The metabolic competence, i.e., competence of the test system to metabolize the test compound into an active metabolite was described.	NR	The exposure that was applied is the same as that which was intended to be given (presence of metabolites)	Distortion in results can be introduced if the metabolites that are actually in the test system are different to the metabolites that are intended to be in the test system.	Metabolic competence			Metabolic competence	Error in metabolic competence (the exposure was not as intended, although this stems from a population issue)
SciRAP	9	The number of cell passages of the cell line used, was stated. (Remove this criterion if the study was not conducted in a cell line.)	NR	The population that was subjected to the exposure is the same as that which was intended to be exposed (cell passages)	Distortion in results can be introduced if the cell population to which the chemical is applied is different to the population to which it was intended to be applied, due to changes in characteristics of the cell culture over generations.	Changes in population characteristics over passages			Changes in population characteristics over passages	Error in population (mutations over passages)
SciRAP	10	Composition of media was described, including use of serum, antibiotics, etc.	NR	The cell medium used is the same as that which was intended to be given.	Distortion in results can be introduced due to use of an inappropriate cell medium	Cell medium			Cell medium	“Inappropriate” could mean several things, including e.g. the media influencing the results of the study in an inappropriate way (such as by affecting cell viability, confounding the study), or there being differences in the media for the control and exposure arms of the study. The criterion does not specify which may apply. (Cell medium under environmental conditions as a category?)
SciRAP	12	Incubation temperature, humidity, and CO2 concentration were described.	NR	The environmental conditions used are the same as those which were intended to be used.	Distortion in results can be introduced due to inappropriate environmental conditions.	Environmental conditions			Environmental conditions	“Inappropriate” could mean several things, including e.g. the environmental conditions influencing the results of the study in an inappropriate way (such as by affecting cell viability, confounding the study), or there being differences in the environmental conditions for the control and exposure arms of the study. The criterion does not specify which may apply.
SciRAP	14	Measures taken for avoiding or screening for contamination by mycoplasma, bacteria, fungi and virus were described.	confounding	Contaminants in the experimental set-up did not distort the experimental results	Distortion in results can be introduced if contaminants in the experimental environment influence the outcome of the study.	Contaminants in the environmental conditions			Contaminants in the environmental conditions
SciRAP	15	The administered dose levels or concentrations were stated.	Directness/transferability	The exposure that was applied is the same as that which was intended to be given (chemical dose levels or concentrations)	Distortion in results can be introduced if the concentration of the chemical that is applied is different to the one that was intended to be applied, due to administration of dose levels.	Dose of test compound			Dose of test compound	Probably means that the dose was incorrect, not that it was so high that it was e.g. cytotoxic
SciRAP	16	Cell density or number of cells used during treatment was described. (Remove this criterion if the study was not conducted in a cell line.)	The cell density and the number of cells were the same as that which were supposed to be exposed.	Cell density did not distort the experimental results	Distortion in results can be introduced if the cell density is inappropriate.	Cell density			Cell density	“Inappropriate” could mean several things, including e.g. the cell density influencing the results of the study in an inappropriate way (such as by affecting how cells are exposed to the test article, confounding the study), or there being differences in the cellular density between the control and exposure arms of the study. The criterion does not specify which may apply.
SciRAP	17	The duration of treatment was stated.	The duration of the exposure was the same as was intended	The exposure that was applied is the same as that which was intended to be given (duration of exposure)	Distortion in results can be introduced if the duration of exposure is inappropriate.	Duration of exposure			Duration of exposure	“Inappropriate” could mean several things, including e.g. the duration of exposure influencing the results of the study in an inappropriate way (such as being too short or too long), or there being differences in the duration of exposure between the control and exposure arms of the study, or differences between the intended duration of exposure and the duration that was actually applied. The crit…
SciRAP	20	The time points for data collection were stated.	The time points for data collection were the same as intended	The time points at which data were collected are the same as those at which data was intended to be collected	Distortion in results can be introduced if the time points at which data were collected are inappropriate.	Timing of measurements			Timing of measurements	“Inappropriate” could mean several things, including e.g. the time-points of data collection influencing the results of the study in an inappropriate way (such as being too soon or too late), or there being differences in the time-points for data collection between the control and exposure arms of the study, or differences between the intended time-points for data collection and the actual times …
SciRAP	21	It was stated that the effect of the test compound on cytotoxicity was measured.	The effect of the test compound on cytotoxicity was as intended	The cytotoxicity of the exposure did not distort the experimental results	Distortion in results can be introduced if the cytotoxicity of the exposure influences the results of the study	Cytotoxicity of test compound			Cytotoxicity of test compound
SciRAP	22	All results were clearly presented.	Results were presented as intended	Results were not reported selectively.	Distortion in results can be introduced if the results of the study are reported selectively	Selective reporting of results			Selective reporting of results
SciRAP	23	The statistical methods and software used were described.	The statistical methods and software used were as planned	The choice of statistical methods did not distort the results of the study	Distortion in results can be introduced if the statistical methods are inappropriate.	Statistical methods used for analysing data			Statistical methods used for analysing data	Statistical methods can be inappropriate in several ways (e.g. conduct of the analysis, selection of the analysis) and this criterion does not specify which ways.
SciRAP	24	The statistical methods and software used were described.		The choice of software did not distort the results of the study	Distortion in results can be introduced by the software used for conducting the analysis of the data in the study.	Software used for analysing data			Software used for analysing data
SciRAP	25	The funding sources for the study were stated.	There was no financial interest affecting the experiment	The sources of funding for the study did not distort the results or findings of the study.	Distortion in results can be introduced by financial interests of those involved in the study.	Funding sources	Conflict between goals of source of funding and knowledge goals of study	agree	Conflict between goals of source of funding and knowledge goals of study
SciRAP	26	Any competing interests were disclosed or it was explicitly stated that the authors did not have any competing interests.	There was no competing interest affecting the experiment	Competing interests of the authors of the study did not distort the results or findings of the study	Distortion in results can be introduced by those involved in the study having interests that conflict with the study’s goal of providing true results.	Conflicts of interest	Conflict between investigator goals and knowledge goals of study	agree	Conflict between investigator goals and knowledge goals of study	Move conflicts of interest in general to being a metabias?
SciRAP	28	The test compound or mixture was unlikely to contain any impurities that may significantly have affected the results of the study.	The exposure was as intended (no impurities)	The exposure that was applied is the same as that which was intended to be given (chemical purity)	Distortion in results can be introduced by impurities in the test compound	Impurities in test compound			Impurities in test compound
SciRAP	29	It was likely that the test compound was soluble at the concentrations used.	The concentration of the exposure was as intended	The exposure that was applied is the same as that which was intended to be given (chemical solubility or concentration)	Distortion in results can be introduced if the concentration of the chemical that is applied is different to the one that was intended to be applied, due to solubility of the chemical.	Solubility of test compound			Solubility of test compound
SciRAP	30	An appropriate solvent (vehicle) was used that is not expected to interfere with the results of the study at the concentration used.	The exposure given was the same as intended.	The vehicle used in the experiment did not distort the results of the study	The vehicle that was used did not distort the results of the study	Influence of vehicle			Influence of vehicle
SciRAP	33	An appropriate positive control was included, and the expected result was observed from this treatment.	A control (active ingredient) was used for comparison and for validation of the experimental composition and expectations	A positive control was used in the experiment as a baseline comparison for the results of the study (prevents distortion in some way?)	The positive control that was used did not distort the results of the study.	Positive control			Positive control	A positive control helps determine if the experimental set-up is responsive to the exposure being administered, but it is not clear how it addresses systematic error in a way that isn't covered by other criteria. "Appropriateness" is an additional concept.
SciRAP	34	A reliable and sensitive test system (e.g., cell line / cells/ tissue / organ / embryo / sub-cellular fractions) with metabolic competence, if relevant, was used for investigating the test compound and endpoints.	The population (e.g., cell line/ cells/ tissue/ organ/ embryo/ sub-cellular fractions) used was the same as intended	Not sure about what “reliable” or “sensitive” means here. Is it just ambiguous about what it is asking?	The population that was used did not distort the results of the study.	Population			Population	Provides detail on characteristics of a population that can distort results.
SciRAP	35	Conditions for cultivation and/or maintenance of the cell line / cells / tissue / organ /embryo / sub-cellular fractions (incubation temperature, humidity, CO2 concentration, media used, number of cell passages, control of contamination) were appropriate.	The environmental conditions were as intended	Conditions for cultivation of cell line did not distort the results of the study (incubation temperature, humidity, CO2 concentration, media used, number of cell passages, control of contamination)	Conditions for cultivation of cell line did not distort the results of the study	Conditions of cultivation of cell line			Conditions of cultivation of cell line	Provides detail on characteristics of cultivation that can distort results.
SciRAP	36	Conditions for cultivation and/or maintenance of the cell line / cells / tissue / organ /embryo / sub-cellular fractions (incubation temperature, humidity, CO2 concentration, media used, number of cell passages, control of contamination) were appropriate.	The environmental conditions does not distort the experimental results	Conditions for maintenance of cell line did not distort the results of the study (incubation temperature, humidity, CO2 concentration, media used, number of cell passages, control of contamination)	Conditions for maintenance of cell line did not distort the results of the study	Conditions of maintenance of cell line			Conditions of maintenance of cell line	Provides detail on characteristics of culture maintenance that can distort results.
SciRAP	37	The duration of exposure was suitable for the test system and investigated endpoints.	The duration of the exposure was the same as was intended	The duration of exposure did not distort the results of the results of the study	Duration of exposure did not distort the results of the results of the study	Duration of exposure			Duration of exposure
SciRAP	38	The concentrations used were suitable for the test system and investigated endpoints.	The concentration of the exposure was the same as was intended	The concentration of exposure did not distort the results of the study	Concentration of exposure did not distort the results of the study	Concentration of exposure			Concentration of exposure
SciRAP	39	The test conditions during and after exposure to the test compound were suitable (media and serum used, cell density, incubation temperature, humidity, CO2 concentration).	The environmental conditions were as intended	The test conditions did not distort the results of the study (media and serum used, cell density, incubation temperature, humidity, CO2 concentration)	Test conditions during and after exposure to the test compound did not distort the results of the study	Environmental conditions			Environmental conditions	Provides detail on characteristics of during- and after-exposure test conditions that can distort results.
SciRAP	40	Reliable and sensitive tests and/or analytical methods were used for investigating the endpoints.	The endpoints were measured as intended	The test methods did not distort the results of the study	The test methods used for investigating endpoints did not distort the results of the study	Choice of test methods	Metabias: Choice of test methods	agree	Choice of test methods	Could not interpret "reliable" or "sensitive" as too ambiguous
SciRAP	41	Reliable and sensitive tests and/or analytical methods were used for investigating the endpoints.		The analytical methods did not distort the results of the study	The analytical methods used for investigating endpoints methods did not distort the results of the study	Choice of analytical methods			Choice of analytical methods	Could not interpret "reliable" or "sensitive" as too ambiguous
SciRAP	43	Measurements were collected at suitable time points in order to generate sensitive, valid and reliable data.	The time points for data collection were the same as intended	The time at which measurements were taken did not distort the results of the study	Time at which measurements were taken did not distort the results of the study	Timing of measurements			Timing of measurements
SciRAP	44	Cytotoxicity was measured and the test compound did not cause cytotoxicity that significantly affected the results.	The effect of the test compound on cytotoxicity was as intended	Cytotoxicity of the test compound did not distort the results of the study	Cytotoxicity of the test compound did not distort the results of the study	Cytotoxicity of test compound			Cytotoxicity of test compound
SciRAP	46	The statistical methods were clearly described and do not seem inappropriate, unusual or unfamiliar.	Not relevant: general	The statistical methods used for analysing data did not distort the results of the study	The statistical methods used for analysing data did not distort the results of the study	Statistical methods			Statistical methods
SciRAP	47	Are there any other aspects of study design, performance or reporting that influence reliability?	Other bias	Exclude: Meta-question bracketing the methodological quality questions	Other ways in which the results of the study could be distorted	Other factors	Other factors	agree	Other factors
Cooper 2016	48	Is the follow-up period adequate to allow for the development of the outcome of interest?	The time period before outcome measurement was of required length for the outcome to manifest	Time at which measurements were taken did not distort the results of the study	Time at which measurements were taken did not distort the results of the study, due to insufficient time for the outcome of interest to develop	Insufficient time to develop outcome			Insufficient time to develop outcome
Cooper 2016	53	Are the levels, duration, or range of exposure sufficient or adequate to detect an effect of exposure?	The exposure (level, duration, or range of exposure) was as strong as intended	Levels of exposure did not distort the results of the study	Levels of exposure did not distort the results of the study, due to being sufficient to detect an effect	Insufficient level of exposure			Insufficient level of exposure	These can also be external validity questions.
Cooper 2016	54	Are the levels, duration, or range of exposure sufficient or adequate to detect an effect of exposure?		Duration of exposure did not distort the results of the study	Duration of exposure did not distort the results of the study, due to being sufficient to detect an effect	Insufficient duration of exposure			Insufficient duration of exposure
Cooper 2016	55	Are the levels, duration, or range of exposure sufficient or adequate to detect an effect of exposure?		Range of exposures did not distort the results of the study	Range of exposures did not distort the results of the study, due to being sufficient to detect an effect	Insufficent range of exposure			Insufficent range of exposure
Cooper 2016	57	Does the exposure assessment capture the relevant window of exposure?	Exclude; not relevant- in vitro studies have control of exposure	Time at which exposure was applied did not distort the results of the study	Time or times at which exposure was applied did not distort the results of the study	Timing of exposure			Timing of exposure	External validity?
Cooper 2016	58	Does the exposure assessment capture the relevant exposure metric?	The exposure metric (time amount of exposure) was sufficient for the outcome to manifest	Choice of exposure metric did not distort the results of the study	Exposure metric did not distort the results of the study	Choice of metric for exposure			Choice of metric for exposure	Does not seem to be explained in the paper what this is
Cooper 2016	62	Is the selected animal model likely to underrepresent changes in the endpoint(s) under study? [Consider the extent to which the species, strain, or sex is sensitive or suitable for the specific effects or endpoints under evaluation; note: consider current knowledge regarding the relative susceptibility or resistance of the selected model; sensitivity is generally assumed when specific knowledge o…	The selected population is appropriate for detecting the outcome(s) of interest	Exclude, specific to animal models and ambiguous in relation to specific criteria	The population that was used did not distort the results of the study, due to predisposition to not manifesting the outcomes of interest.	Insufficient predisposition to manifesting outcome			Insufficient predisposition to manifesting outcome	Ascertainment: lack of opportunity for assessment
Cooper 2016	64	Are sensitive methods used for endpoint evaluation? [or, what is the reliability, specificity, and validity of the method used for endpoint evaluation?] Is the timing of endpoint evaluation appropriate for detecting an effect (e.g., is the latency period sufficient to allow development of the endpoint; does the animal age at evaluation allow for accurate measurement of the endpoint; for some endp…	The time period before outcome measurement was of required length for the outcome to manifest and short enough for the outcome not to abate before measurement		The timing of outcome measurement did not distort the results of the study, due to the time period before outcome measurement being sufficient for the outcome to manifest	Latency period for outcome			Latency period for outcome	Ascertainment: lack of opportunity for assessment
Cooper 2016	65	Are sensitive methods used for endpoint evaluation? [or, what is the reliability, specificity, and validity of the method used for endpoint evaluation?] Is the timing of endpoint evaluation appropriate for detecting an effect (e.g., is the latency period sufficient to allow development of the endpoint; does the animal age at evaluation allow for accurate measurement of the endpoint; for some endp…			The timing of outcome measurement did not distort the results of the study, due to being short enough that the outcome did not abate before measurement	Abatement period for outcome			Abatement period for outcome	Ascertainment: lack of opportunity for assessment
Cooper 2016	66	Use of positive and negative assay controls, where applicable (e.g., positive controls may not be needed for established protocols, but could be essential for assays that are under development)		Use of negative controls did not distort results of the study	Use of negative controls did not distort results of the study	Negative controls	Use of negative controls	agree	Use of negative controls
Cooper 2016	67	Use of positive and negative assay controls, where applicable (e.g., positive controls may not be needed for established protocols, but could be essential for assays that are under development)		Use of positive controls did not distort results of the study	Use of positive controls did not distort results of the study	Positive controls			Positive controls
Cooper 2016	68	Is sampling (e.g., sample size per group; number of observations per endpoint) expected to be sufficient to detect differences across groups?	Exclude; precision	Sampling strategy did not distort the results of the study	Sampling strategy did not distort the results of the study	Sampling strategy			Sampling strategy	Ascertainment: lack of opportunity for assessment
Cooper 2016	69	Do the concentration/dose levels span a range in which effects can be expected to occur?	The exposure was of required concentration/ dose level for the outcome to manifest	Range of concentrations of exposure does not distort the results of the study	Range of concentrations of exposure does not distort the results of the study, due to being covering the range in which the outcome would occur	Insufficent range of doses			Insufficent range of doses	Ascertainment: lack of opportunity for assessment
Cooper 2016	70	Do the concentration/dose levels span a range in which effects can be expected to occur?		Range of dose levels of exposure does not distort the results of the study	Range of dose levels of exposure does not distort the results of the study, due to being sufficient for the outcome to occur	Insufficent range of doses			Insufficent range of doses	Ascertainment: lack of opportunity for assessment
Cooper 2016	71	Is the timing and duration of exposure relevant for the endpoints under study? If the sensitive exposure window is unknown, is the exposure period wide enough to cover likely possibilities?	The time period before outcome measurement was of required length for the outcome to manifest and short enough for the outcome not to abate before measurement	Timing of exposure does not distort the results of the study	Timing of exposure does not distort the results of the study, due to exposure being applied outside relevant developmental windows	Timing of exposure			Timing of exposure	Ascertainment: lack of opportunity for assessment
Cooper 2016	72	Is the timing and duration of exposure relevant for the endpoints under study? If the sensitive exposure window is unknown, is the exposure period wide enough to cover likely possibilities?	The duration of exposure was of required length for the outcome to manifest and short enough for the outcome not to abate before measurement	Duration of exposure did not distort the results of the study	Duration of exposure does not distort the results of the study, due to being wide enough to cover relevant developmental windows	Duration of exposure			Duration of exposure	Ascertainment: lack of opportunity for assessment
Cooper 2016	73	Is the route and method (e.g., gavage versus diet) of administration appropriate for the chemical and endpoint(s) being studied?	The administration of the exposure was sufficient for the exposure to be as intended	Method of administration of exposure did not distort the results of the study	Method of administration of exposure did not distort the results of the study	Method of administation of exposure			Method of administation of exposure	Method of exposure can include route, and could affect the actual exposure profile of the study, or change how the outcomes are affected. Seems complex.
Cooper 2016	74	Is the route and method (e.g., gavage versus diet) of administration appropriate for the chemical and endpoint(s) being studied?	The exposure was sufficient for the outcome to manifest		Route of administration of exposure did not distort the results of the study	Route of administration of exposure			Route of administration of exposure
Cooper 2016	75	Does the presentation of the data fully and accurately represent the results (e.g., pooling across dose groups or sexes or related endpoints without justification)?	Strategy of analysis (and grouping of analysis) did not distort the results of the study	Methods for analysing the data did not distort the results of the study	Methods for analysing the data did not distort the results of the study	Methods for analysing data			Methods for analysing data	Ambiguous as to whether "presentation" means the methods used, or selectivity in reporting of methods used, or both.
Cooper 2016	76	Does the presentation of the data fully and accurately represent the results (e.g., pooling across dose groups or sexes or related endpoints without justification)?			Choices about how the analyses of the data are reported do not distort the results of the study	Choice of analyses reported			Choice of analyses reported
Cooper 2016	77	Are alternative analyses or displays that are likely to change the interpretation of the results (e.g., presenting continuous data as dichotomized)?	Choice of type of and strategy of analysis (and grouping of analysis) did not distort the results of the study	Alternative methods for analysing data are likely to change the results of the study	The possibility of alternative methods for analysing the data did not distort the results of the study	Methods for analysing data			Methods for analysing data
Cooper 2016	78	Are alternative analyses or displays that are likely to change the interpretation of the results (e.g., presenting continuous data as dichotomized)?	Choice of reporting of data (continuous or dichotomous) did not distort the results of the study		The possibility of alternative methods for reporting the analyses of the data did not distort the results of the study	Choice of reported analyses			Choice of analyses reported
IRIS 2022	79	Observational bias/blinding: Did the study implement measures, where possible, to reduce observational bias?	The researchers were blinded to the exposure of the population that was given	Characteristics of the observer did not distort the results of the study	The observervational processes did not distort the results of the study	Observational processes			Observational processes
IRIS 2022	81	Did the study report steps taken to minimize observational bias during analysis (e.g., blinding/coding of slides or plates for analysis, collection of data from randomly selected fields, positive controls that are not immediately identifiable)?	The researchers were blinded to the exposure of the population that was given	Investigator knowledge of the exposure status of the experimental units did not distort the results of the study	Investigator knowledge of the exposure status of the experimental units did not distort the results of the study	Knowledge of exposure status	Metabias: Knowledge of exposure status	agree	Knowledge of exposure status	Blinding prevents several biases. This criterion is ambiguous.
IRIS 2022	85	Variable Control: Are all introduced variables with the potential to affect the results of interest controlled for and consistent across experimental groups?	Confounding. Meta-question, exclude, ambiguous	Baseline differences between groups in relation to introduced variables did not distort the results of the study	Use of controls did not distort the results of the study	Controls	Use of control groups	agree	Use of control groups	The importance specifically of "introduced variables" rather than baseline differences in general is unclear.
IRIS 2022	86	Are there any known or presumed differences across treatment groups (e.g., coexposures, culture conditions, cell passages, variations in reagent production lots, mycoplasma infections) that could bias the results? If differences are identified, to what extent are they expected to impact the results?	The exposure was as intended. No impurities that could distort the results of the study	Baseline differences between groups in relation to features other than introduced variables did not distort the results of the study	Baseline differences between groups in relation to features other than introduced variables did not distort the results of the study	Baseline differences between study groups	Selection bias: Baseline differences between exposure groups	agree	Baseline differences between study groups	Very broad criterion, could emcompass several biases (confounding, performance, selection, etc.)	Changed to be consistent with "exposure groups" in ROB2
IRIS 2022	89	Did the study address features inherent to the physicochemical properties of the test substance(s) that have the potential to bias the results away from the null? For example, could the test article interfere with a given assay (e.g., autofluoresces or inhibits enzymatic processes necessary for assay signals), potentially leading to an erroneous positive signal? (Note that concerns related to dos…	The test substance(s) were the same as was intended, and the same for all groups. No impurities, contaminations or physicochemical properties of the substance(s) that could distort the results of the study	Inherent physicochemical properties of the test substance did not distort the results of the study	Inherent physicochemical properties of the test substance did not distort the results of the study	Inherent physicochemical properties of test substance	Metabias: Inherent physicochemical properties of test substance	agree	Inherent physicochemical properties of test substance	Excluded the specific admonition to assess whether the direction of bias is away from null. Consistent with multiple bias types (performance, attrition, detection)
IRIS 2022	90	Are there known variations in cellular signaling unique to the model system that could influence the possibility of detecting the effect(s) of interest?	The population(s) were the same as was intended, and did not distort the results of the study	Variations in cellular signaling that are unique to the model system did not distort the results of the study	Variations in cellular signaling that are unique to the model system did not distort the results of the study	Variations in cellular signalling			Variations in cellular signalling
IRIS 2022	91	Are there concerns regarding the negative (untreated or vehicle) controls used? Were negative controls run concurrently?	A negative (untreated or vehicle control) was used in the experiment as a baseline comparison	Use of negative controls did not distort results of the study	Use of negative (untreated or vehicle) controls did not distort the results of the study	Negative control	Use of negative controls	agree	Use of negative controls
IRIS 2022	93	Selective Reporting: Did the study present results, quantitatively or qualitatively, for all prespecified assays or endpoints and replicates described in the methods?	The outcomes that were intended to be measured were measured as planned (not selectively) and did not distort the results of the study	Choice of which results to report did not distort the results of the study.	Choice of which results to report did not distort the results of the study.	Choice of reported results			Choice of reported results	Disregarded the focus on only those results for which methods have either been prespecified or described in the the methods section of the study report.
IRIS 2022	94	Are results presented for all endpoints/outcomes described in the methods?	The outcomes that were intended to be measured were measured as planned (not selectively) and did not distort the results of the study	Choice of which results to report in relation to outcomes did not distort the results of the study.	Choice of which results to report in relation to outcomes did not distort the results of the study.	Choice of reported outcomes			Choice of reported outcomes
IRIS 2022	95	Did the study clearly indicate the number of replicate experiments performed? Were the replicates technical (from the same sample) or independent (from separate, distinct exposures)?	The sampling strategy did not distort the results of the study	Conflation of biological and technical replicates did not distort the results of the study.	The sampling strategy did not distort the results of the study	Sampling strategy			Sampling strategy
IRIS 2022	96	Did the study clearly indicate the number of replicate experiments performed? Were the replicates technical (from the same sample) or independent (from separate, distinct exposures)?			Conflation of biological and technical replicates did not distort the results of the study.	Conflation of biological and technical replicates	Analysis bias: Conflation of different types of replicate	agree	Conflation of different types of replicate	Replaced "independent replicates" with "biological replicates", as unclear what indpendent replicates refers to, but seems likely biological replicates is what is intended. Could be a detection bias issue (sufficient biological and technical replicates, without conflating the two)
IRIS 2022	98	Did the study adequately characterize exposure to the chemical of interest and the exposure administration methods?	The exposure was the same as was intended and did not distort the results of the study	Inadequate characterisation of exposure to chemical of interest did not distort the results of the study	Inadequate characterisation of exposure to chemical of interest did not distort the results of the study	Characterisation of exposure to test article			Characterisation of exposure to test article
IRIS 2022	99	Did the study adequately characterize exposure to the chemical of interest and the exposure administration methods?	The administration of the exposure was as intended and did not distort the results of the study	Inadequate characterisation of exposure administration methods did not distort the results of the study	Inadequate characterisation of exposure administration methods did not distort the results of the study	Method of administation of exposure			Method of administation of exposure
IRIS 2022	100	Are there concerns regarding the purity or composition (e.g., identity and percent distribution of different isomers) of the test material/chemical? If so, can the purity or composition be obtained from the supplier (e.g., as reported on he website)?	The exposure was the same as was intended. No impurities or contaminations of the substance(s) that could distort the results of the study	Purity of the test material did not distort the results of the study	Purity of the test material did not distort the results of the study	Impurities in test compound			Impurities in test compound
IRIS 2022	101	Are there concerns regarding the purity or composition (e.g., identity and percent distribution of different isomers) of the test material/chemical? If so, can the purity or composition be obtained from the supplier (e.g., as reported on he website)?		Composition of the test material did not distort the results of the study	Composition of the test material did not distort the results of the study	Isomers in test compound			Isomers in test compound	Orginal criterion refers to presence of isomers
IRIS 2022	102	Was independent analytical verification of the test article purity and composition performed? If not, is this a significant concern for this substance?	The exposure was the same as was intended. No impurities or contaminations of the substance(s) that could distort the results of the study	Lack of independent analytical verfication of the test article purity and composition did not distort the results of the study	Lack of independent analytical verfication of the test article purity and composition did not distort the results of the study	Independent analytic verification of test compound	Performance bias: Independent analytic verification of test compound	agree	Independent analytic verification of test compound	Seems to be a method for checking purity rather than something that introduces bias in and of itself
IRIS 2022	103	Are there concerns about the stability of the test chemical in the vehicle or culture media (e.g., pH, solubility, volatility, adhesion to plastics) that were not corrected for, leading to potential bias away from the null (e.g., observed precipitate formation at high concentrations) or toward the null (e.g., enclosed chambers not used for testing volatile chemicals)?	The exposure and vehicle were the same as was intended. No impurities or contaminations of the substance(s) that could distort the results of the study	Stability of the test chemical in the experimental system did not distort the results of the study	Stability of the test chemical in the experimental system did not distort the results of the study	Stability of test compound			Stability of test compound
IRIS 2022	104	Are there concerns about the preparation or storage conditions of the test substance?	The environmental conditions in which the exposure and vehicle were stored in was as intended and did not distort the results of the study	Preparation methods for the test substance did not distort the results of the study	Preparation methods for the test substance did not distort the results of the study	Preparation of test compound			Preparation of test compound	Is a cause of issues with test compound, but not a bias in and of itself?
IRIS 2022	105	Are there concerns about the preparation or storage conditions of the test substance?		Storage conditions for the test substance did not distort the results of the study	Storage conditions for the test substance did not distort the results of the study	Storage of test compound			Storage of test compound	Is a cause of issues with test compound, but not a bias in and of itself?
IRIS 2022	106	Are there concerns about the methods used to administer the chemical?	The administration of the exposure was as intended and did not distort the results of the study	Methods used to administer the chemical did not distort the results of the study	Methods used to administer the chemical did not distort the results of the study	Method of administation of exposure			Method of administation of exposure
IRIS 2022	107	Are the selected protocols, procedures, and test systems adequately described and appropriate for evaluating the endpoint(s) of interest?	The choice of protocols, procedures, and test systems did not distort the results of the study	Methods for evaluating the endpoint/s of interest did not distort the results of the study	The choice of protocols, procedures, and test systems for evaluating the endpoints of interest did not distort the results of the study	Test system in general	Metabias: Test system in general	agree	Test system in general	Very broad, consistent with all bias domains
IRIS 2022	108	Are the evaluation methods and test systems adequately described and appropriate?	The choice of evaluation methods did not distort the results of the study	Methods for evaluating the endpoint/s of interest did not distort the results of the study	Methods for evaluating the endpoint/s of interest did not distort the results of the study	Test system in general	Metabias: Test system in general	agree	Test system in general
IRIS 2022	109	Are there concerns regarding the methodology selected (e.g., accepted guidelines, established criteria) for endpoint evaluation?	The choice of endpoint evaluation did not distort the results of the study	Methods for evaluating the endpoint/s of interest did not distort the results of the study	Methods for evaluating the endpoint/s of interest did not distort the results of the study	Methods for measuring outcome			Methods for measuring outcome	Broad in relation to detection of outcome
IRIS 2022	110	Are there concerns about the specificity of the experimental design? Did the study address features inherent to the test system or experiment that have the potential to lead to bias away from the null?	The choice of experimental design did not distort the results of the study	Specificity of the experimental design did not distort the results of the study	Specificity of the experimental design did not distort the results of the study	Specificity of methods for measuring outcome			Specificity of methods for measuring outcome	i.e. designate absence of an outcome as negative
IRIS 2022	111	Are there serious concerns about the number of replicates or sample size in the study?	The choice of sampling strategy did not distort the results of the study	Sample size did not distort the results of the study	Sample size did not distort the results of the study	Sample size			Sample size
ROBINS-E	112	Are there serious concerns about the number of replicates or sample size in the study?		Number of replicates did not distort the results of the study	Number of replicates did not distort the results of the study	Number of replicates			Number of replicates
IRIS 2022	113	Are appropriate control groups for the study/assay type included? Was there a need for the assay to include specific controls to reduce potential sources of underlying bias?	The choice of control group(s) did not distort the results of the study	Use of controls did not distort the results of the study	Use of control groups did not distort the results of the study	Controls	Use of control groups	agree	Use of control groups	Controls might be detection bias (without controls, you don't have the contrast that enables detection of the effect)
IRIS 2022	114	Did the test compound induce cytotoxicity (known, or expected based on other studies of similar design) to a degree expected to affect interpretation of results?	There was no cytotoxicity that distorted the results of the study	Cytotoxicity of the test compound did not distort the results of the study	Cytotoxicity of the test compound did not distort the results of the study	Cytotoxicity of test compound			Cytotoxicity of test compound
IRIS 2022	115	Are the results presented and compared in a way that is appropriate and transparent and makes the data usable?	The choice of reporting details is sufficient so as not to distort the interpretation of the results of the study.	The way in which the results are presented did not distort the results of the study	The way in which the results are presented did not distort the results of the study	Approach to reporting of results			Approach to reporting of results
IRIS 2022	116	Are the results presented and compared in a way that is appropriate and transparent and makes the data usable?		The way in which the results are compared did not distort the results of the study	The way in which the results are compared did not distort the results of the study	Approach to comparison of results			Approach to comparison of results
IRIS 2022	117	Does the level of detail allow for an informed interpretation of the results?	The choice of reporting details for each assay/endpoint is sufficient so as not to distort the interpretation of the results of the study.	Exclude	The choice of reporting details for each assay/endpoint did not distort the results of the study.	Choice of reported results			Choice of reported results	Not clear how level of detail permitting the assessor to come to an informed judgement targets bias. The criterion targets assessor capability.
IRIS 2022	118	If applicable, was the assay signal normalized to account for nonbiological differences across replicates and exposure groups?	The choice of control group(s) did not distort the results of the study. No impurities or contaminations of the substance(s) that could distort the results of the study.	Normalisation of assay signal to account for nonbiological differences across study groups did not distort the results of the study	Normalisation of assay signal to account for nonbiological differences across study groups did not distort the results of the study	Normalisation of assay signal for nonbiological differences			Normalisation of assay signal for nonbiological differences
IRIS 2022	119	Are the data compared or presented in a way that is inappropriate or misleading (e.g., presenting western blot images without including numerical values for densitometry analysis, or vice versa)? Flag potentially inappropriate statistical comparisons for further review.	The choice of statistical analysis strategy and result presentation did not distort the results of the study	The way in which data are presented did not distort the results of the study	The way in which data are presented did not distort the results of the study	Approach to presentation of data			Approach to presentation of data
IRIS 2022	120	Are the data compared or presented in a way that is inappropriate or misleading (e.g., presenting western blot images without including numerical values for densitometry analysis, or vice versa)? Flag potentially inappropriate statistical comparisons for further review.		The way in which data are compared did not distort the results of the study	The way in which data are compared did not distort the results of the study	Approach to comparison of data			Approach to comparison of data
IRIS 2022	121	Are the data compared or presented in a way that is inappropriate or misleading (e.g., presenting western blot images without including numerical values for densitometry analysis, or vice versa)? Flag potentially inappropriate statistical comparisons for further review.		Statistical comparisons did not distort the results of the study	Statistical comparisons did not distort the results of the study	Approach to statistical comparisons			Approach to statistical comparisons
IRIS 2022	122	Are there concerns that sensitivity in the study is not adequate to detect an effect?	The sensitivity in the study is sufficient to detect all relevant endpoints and does not distort the results of the study	Sensitivity of the study did not distort the results of the study	Sensitivity of the study did not distort the results of the study	Sensitivity of the methods for measuring outcome			Sensitivity of the methods for measuring outcome	i.e. designate presence of an outcome as a positive. Seems to apply to yes/no (two-category) classification rather than a continuous variable.
IRIS 2022	123	Was the exposure period, timing (i.e., cell passage number, insufficient culture maturity for the adequate expression of mature cell markers; insufficient treatment or measurement duration for the production of protein above the level of detection), frequency, and duration of exposure sensitive for the assay/model system of interest, particularly in the absence of a positive control?	The time period and frequency of exposure was of required length for the outcome to manifest and short enough for the outcome not to abate before measurement	The exposure period did not distort the results of the study	The exposure period did not distort the results of the study	Period of exposure			Period of exposure	There is a list of timing-specific criteria that could additionally be abstracted. There seem to be several dimensions of time: timing, duration, period (is timing + duration?), frequency...
IRIS 2022	124	Was the exposure period, timing (i.e., cell passage number, insufficient culture maturity for the adequate expression of mature cell markers; insufficient treatment or measurement duration for the production of protein above the level of detection), frequency, and duration of exposure sensitive for the assay/model system of interest, particularly in the absence of a positive control?	The concentration of exposure was of required strength for the outcome to manifest and weak enough for the outcome not to distort the measurement	The timing of exposure did not distort the results of the study	The timing of exposure did not distort the results of the study	Timing of exposure			Timing of exposure
IRIS 2022	125	Was the exposure period, timing (i.e., cell passage number, insufficient culture maturity for the adequate expression of mature cell markers; insufficient treatment or measurement duration for the production of protein above the level of detection), frequency, and duration of exposure sensitive for the assay/model system of interest, particularly in the absence of a positive control?		The frequency of exposure did not distort the results of the study	The frequency of exposure did not distort the results of the study	Frequency of exposure			Frequency of exposure
IRIS 2022	126	Was the exposure period, timing (i.e., cell passage number, insufficient culture maturity for the adequate expression of mature cell markers; insufficient treatment or measurement duration for the production of protein above the level of detection), frequency, and duration of exposure sensitive for the assay/model system of interest, particularly in the absence of a positive control?		The duration of exposure did not distort the results of the study	The duration of exposure did not distort the results of the study	Duration of exposure			Duration of exposure
IRIS 2022	130	Are there concerns regarding the need for positive controls (e.g., concerns that the effects of interest may be inhibited or otherwise poorly manifest in the test system, for example due to differences from in vivo biology)? If used, was the selected positive test substance (and dose) reasonable and appropriate and was the intended positive response induced?	Meta-question, exclude, ambiguous	The use of positive controls did not distort the results of the study	The use of positive controls did not distort the results of the study	Positive controls			Positive controls	There are additional positive control-related detailed criteria that could be abstracted
IRIS 2022	131	Are there concerns regarding the need for positive controls (e.g., concerns that the effects of interest may be inhibited or otherwise poorly manifest in the test system, for example due to differences from in vivo biology)? If used, was the selected positive test substance (and dose) reasonable and appropriate and was the intended positive response induced?	The test system and population were appropriate and did not distort the results			Test system in general	Metabias: Test system in general	agree	Test system in general	Consistent with many biases & external validity
IRIS 2022	132	Are there concerns regarding the need for positive controls (e.g., concerns that the effects of interest may be inhibited or otherwise poorly manifest in the test system, for example due to differences from in vivo biology)? If used, was the selected positive test substance (and dose) reasonable and appropriate and was the intended positive response induced?	The dose and exposure were appropriate and did not distort the results			Exposure regimen in general	Metabias: Exposure regimen	agree	Exposure regimen	Consistent with many biases & external validity
OHAT 2015	136	Was administered dose or exposure level adequately randomized?	The administered dose or exposure levels were adequately randomised such that the order of which the dose or exposure level was administration did not distort the results of the study	Failure to randomise did not distort the results of the study	Failure to randomise allocation of cells to exposure groups did not distort the results of the study	Randomisation methods	Selection bias	agree	Randomisation methods	Approach to OHAT abstraction: Abstract the low risk criteria. See if there is anything that looks like a bias criterion. Write the abstracted criterion in the terms used by the criterion (don't infer from prior knowledge of Cochrane). The random allocation criteria are about preventing baseline differences. The criteria are symmetric: the high risk of bias criteria are an absence of the features …
OHAT 2015	137	Direct evidence that cells were allocated to any study group including controls using a method with a random component	The allocation to study groups were conducted using a method with a random component so that the results of the study was not distorted due to lack of randomisation	Exclude: randomisation condition	The randomisation component in the allocation procedure did not distort the results of the study	Randomisation component in allocation procedure	Selection bias	agree	Randomisation component in allocation procedure
OHAT 2015	139	all cells in culture come from a homogenous cell suspension recently collected from cell culture vessels following appropriate cell culture techniques	Exclude	Exclude: randomisation condition	Lack of homogeneity of cell culture did not distort the results of the study	Homogeneity of cell culture	Selection bias: Homogeneity of cell culture	or detection bias as it impacts on the detection?	Homogeneity of cell culture	Even if all cells are the same, the order may still be affecting things. Presented as a mitigating factor, but not sure how effective it is (homogeneity prevents aspects of selection bias, but probably not all aspects of performance bias)
OHAT 2015	140	Was allocation to study groups adequately concealed?	Allocation to study groups were adequately concealed and did not distort the results of the study	Failure to conceal allocation to study groups did not distort the results of the study	Failure to conceal allocation to study groups did not distort the results of the study	Investigator knowledge of exposure status			Investigator knowledge of exposure status
OHAT 2015	141	Direct evidence that at the time of assigning study groups the research personnel did not know what group cells were allocated to, and it is unlikely that they could have broken the blinding of allocation until after assignment was complete and irrevocable.	The concealment of allocation was conducted in such a way that the researcher was unaware (blinded) of allocation until after assignment was complete and irrevocable and could not distort the results off the study	Knowledge of which group a set of cells was allocated to did not distort the results of the study	Investigator knowledge of which group a set of cells was allocated to did not distort the results of the study	Investigator knowledge of exposure status at point of allocation			Investigator knowledge of exposure status at point of allocation	Does the investigator know the groups in advance, or figure them out during?
OHAT 2015	142	Direct evidence that at the time of assigning study groups the research personnel did not know what group cells were allocated to, and it is unlikely that they could have broken the blinding of allocation until after assignment was complete and irrevocable.			Revocability of allocation of cells to study groups did not distort the results of the study	Investigator knowledge of exposure status after allocation			Investigator knowledge of exposure status after allocation
OHAT 2015	143	it is deemed that lack of adequate allocation concealment would not appreciably bias results. This may also be the case for in vitro studies with very low potential differences between cells that comprise the different groups, e.g., cells pipetted from a homogeneous cell suspension (single or mixed cell types) recently collected from cell culture vessels by accepted methods	Exclude: same as above	Lack of homogeneity of cell culture did not distort the results of the study	Lack of homogeneity of cell culture did not distort the results of the study	Homogeneity of cell culture	Selection bias: Homogeneity of cell culture	or detection bias as it impacts on the detection?	Homogeneity of cell culture	Homogeneity of cell culture plays out in at least two ways: makes selection bias impossible, and it makes performance bias less possible (um, not sure this is true bit it seems to be the claim). I wonder if homogeneity is therefore not a bias criterion, but something that limits bias (in the same way that allocation concealment limits performance bias, or randomisation limits confounding covariat…
OHAT 2015	144	Were experimental conditions identical across study groups?	The experimental conditions were identical across study groups and did not distort the results of the study	Differences in experimental conditions did not distort the results of the study	Differences in experimental conditions between study groups did not distort the results of the study	Differences in experimental conditions between groups			Differences in experimental conditions between groups
OHAT 2015	145	Direct evidence that culture conditions included identical concentrations of any solvents (e.g., DMSO) used in getting the treatment compound into solution	The culture conditions had identical concentrations of any solvents across study groups and did not distort the results of the study	Differences in cell culture conditions between groups did not distort the results of the study	Differences in cell culture conditions between groups did not distort the results of the study	Between-group differences in cell culture conditions			Between-group differences in cell culture conditions
OHAT 2015	146	Direct evidence that culture conditions included identical concentrations of any solvents (e.g., DMSO) used in getting the treatment compound into solution		Differences in solvent concentrations between groups did not distort the results of the study	Differences in solvent concentrations between groups did not distort the results of the study	Between-group differences in solvent concentrations			Between-group differences in solvent concentrations
OHAT 2015	147	the same media was used for control and experimental cells particularly for biological materials such as serum which must be from the same lot	The media used were the same across study groups and did not distort the results of the study	Differences in medium between groups did not distort the results of the study	Differences in medium between groups did not distort the results of the study	Between-group differences in cell culture medium			Between-group differences in cell culture medium
OHAT 2015	148	appropriate adjustments were made such as normalization to blank/media controls, cell numbers in culture, use of positive and negative control responses in acceptance criteria, or others	The normalization to blank/media controls, cell numbers in culture, use of positive and negative control responses in acceptance criteria were identical across study groups and did not distort the results of the study	Normalization to blank or media controls did not distort the results of the study	Normalization to blank or media controls did not distort the results of the study	Normalisation to blank controls			Normalisation to blank controls
OHAT 2015	149	appropriate adjustments were made such as normalization to blank/media controls, cell numbers in culture, use of positive and negative control responses in acceptance criteria, or others		Differences in numbers of cells in culture between groups did not distort the results of the study	Differences in numbers of cells in culture between groups did not distort the results of the study	Normalisation to cell number differences between groups			Normalisation to cell number differences between groups
OHAT 2015	150	appropriate adjustments were made such as normalization to blank/media controls, cell numbers in culture, use of positive and negative control responses in acceptance criteria, or others		Use of positive control responses in acceptance criteria did not distort the results of the study	Use of positive control responses in acceptance criteria did not distort the results of the study	Use of positive control responses in acceptance criteria			Use of positive control responses in acceptance criteria
OHAT 2015	151	appropriate adjustments were made such as normalization to blank/media controls, cell numbers in culture, use of positive and negative control responses in acceptance criteria, or others		Use of negative control responses in acceptance criteria did not distort the results of the study	Use of negative control responses in acceptance criteria did not distort the results of the study	Use of negative control responses in acceptance criteria			Use of negative control responses in acceptance criteria
OHAT 2015	152	non-treatment-related experimental conditions were identical across study groups (i.e., the study report explicitly provides this level of detail)	The non-treatment-related experimental conditions were the same across study groups and did not distort the results of the study	Differences in non-treatment-related experimental conditions did not distort the results of the study	Differences in non-treatment-related experimental conditions did not distort the results of the study	Between-group differences in non-treatment experimental conditions			Between-group differences in non-treatment experimental conditions
OHAT 2015	153	Were research personnel blinded to the study group during the study?	The research personnel were adequately blinded to the study group during the study so that lack of blinding did not distort the results of the study	Failure to mask study groups to research personnel did not distort the results of the study	Failure to mask study groups to research personnel did not distort the results of the study	Knowledge of exposure status during experimental processes			Knowledge of exposure status during experimental processes	Is specifically about during study, so included explicitly
OHAT 2015	154	Direct evidence that the research personnel were adequately blinded to study group, and it is unlikely that they could have broken the blinding during the study. Methods used to ensure blinding include central allocation, sequentially numbered treatment containers of identical appearance; sequentially numbered culture plates, or equivalent	The blinding of the research personnel was unlikely to be broken during the study so that lack of blinding did not distort the results of the study	Breaking of masking procedures did not distort the results of the study	Breaking of masking procedures did not distort the results of the study	Breaking of masking procedures during experimental processes			Breaking of masking procedures during experimental processes
OHAT 2015	155	Direct evidence that the research personnel were adequately blinded to study group, and it is unlikely that they could have broken the blinding during the study. Methods used to ensure blinding include central allocation, sequentially numbered treatment containers of identical appearance; sequentially numbered culture plates, or equivalent	Sequentially numbered treatment containers of identical appearance were used and lack of blinding of containers did not distort the results of the study	Differences in appearance of the samples did not distort the results of the study	Differences in appearance of the samples did not distort the results of the study	Between-group differences in appearance of samples			Between-group differences in appearance of samples
OHAT 2015	156	Direct evidence that the research personnel were adequately blinded to study group, and it is unlikely that they could have broken the blinding during the study. Methods used to ensure blinding include central allocation, sequentially numbered treatment containers of identical appearance; sequentially numbered culture plates, or equivalent	Sequentially numbered culture plates were used and lack of blinding of plates did not distort the results of the study		Lack of sequential numbering of samples did not distort the results of the study	Numbering patterns revealing exposure status during during experimental processes			Numbering patterns revealing exposure status during during experimental processes
OHAT 2015	157	Direct evidence that the research personnel were adequately blinded to study group, and it is unlikely that they could have broken the blinding during the study. Methods used to ensure blinding include central allocation, sequentially numbered treatment containers of identical appearance; sequentially numbered culture plates, or equivalent			Lack of central allocation of samples did not distort the results of the study	Lack of central allocation of samples			Lack of central allocation of samples
OHAT 2015	158	the use of robotic testing systems during the study that are deemed to eliminate the opportunity for performance bias to influence results	Robotic testing was used and lack of blinding did not distort the results of the study	Use of robotic testing systems to ensure equal handling of study groups did not distort the results of the study	Use of robotic testing systems to ensure equal handling of study groups did not distort the results of the study	Use of robotic test systems during experimental processes			Use of robotic test systems during experimental processes	Would reduce concern about knowledge of exposure group affecting investigator behaviour during the study
OHAT 2015	159	Were outcome data complete without attrition or exclusion from analysis?	There was no attrition, or so little attritions distributed equally between the populations that this did not distort the results of the study	Loss of samples during the experimental process did not distort the results of the study	Loss of samples during the experimental process did not distort the results of the study	Loss of samples during experimental process			Loss of samples during experimental process
OHAT 2015	160	Were outcome data complete without attrition or exclusion from analysis?	All the outcome data were included in the analysis and no distortion of the results occurred.	Exclusion of samples from analysis did not distort the results of the study	Exclusion of samples from analysis did not distort the results of the study	Exclusion of samples from analysis			Exclusion of samples from analysis
OHAT 2015	161	Direct evidence that loss of cells was adequately addressed and reasons were documented when wells or plates were removed from a study (e.g., visual observation of contamination, cells missing from wells due to pipetting error, visual morphological changes in cells unexplainable based on surrounding wells, documented removal of statistical outliers).	The reasons for any missing cells were adequately explained to not be a potential source of distortion of the results	Exclude: explanatory note, not criterion	Documentation of reasons for loss of samples did not distort the results of the study	Inappropriate reasons for loss of samples			Inappropriate reasons for loss of samples	Would mitigate concern but not obviously a bias?
OHAT 2015	162	Direct evidence that loss of cells was adequately addressed and reasons were documented when wells or plates were removed from a study (e.g., visual observation of contamination, cells missing from wells due to pipetting error, visual morphological changes in cells unexplainable based on surrounding wells, documented removal of statistical outliers).			Documentation of reasons for exclusion of samples did not distort the results of the study	Inappropriate reasons for exclusion of samples			Inappropriate reasons for exclusion of samples
OHAT 2015	163	Can we be confident in the exposure characterization?	The exposure was characterized adequately and did not distort the results of the study.	Characterisation of exposure did not distort the results of the study	Characterisation of exposure did not distort the results of the study	Characterisation of exposure			Characterisation of exposure
OHAT 2015	164	Direct evidence that the exposure to PFOA, PFOS, or their salts (including purity but not stability because PFOA and PFOS are extremely stable compounds that are even stable under environmental and biological conditions) was independently characterized and purity confirmed generally as =98%	The exposure was described, and stability and purity confirmed, impurities did not distort the results of the study.	Lack of independent characterisation of exposure did not distort the results of the study	Lack of independent characterisation of exposure did not distort the results of the study	Independent characterisation of exposure			Independent characterisation of exposure
OHAT 2015	165	Direct evidence that the exposure to PFOA, PFOS, or their salts (including purity but not stability because PFOA and PFOS are extremely stable compounds that are even stable under environmental and biological conditions) was independently characterized and purity confirmed generally as =98%		Impurities in the test compound did not distort the results of the study	Impurities in the test compound did not distort the results of the study	Impurities in test compound			Impurities in test compound
OHAT 2015	166	that exposure was consistently administered (i.e., with the same method and time-frame) across treatment groups	The exposure was administered consistently across the groups and did not distort the results of the study	Differences in the method for exposing the exposure and control groups did not distort the results of the study	Differences in the method for exposing the exposure and control groups did not distort the results of the study	Between-group differences in method of administration of exposure			Between-group differences in method of administration of exposure
OHAT 2015	167	that exposure was consistently administered (i.e., with the same method and time-frame) across treatment groups		Differences in the time-frame for exposing the exposure and control groups did not distort the results of the study	Differences in the time-frame for exposing the exposure and control groups did not distort the results of the study	Between-group differences in time-frame of administration of exposure			Between-group differences in time-frame of administration of exposure
OHAT 2015	168	solubility and volatility to the test substance have been addressed with appropriate methods (no special methods required as PFOA and PFOS are not considered volatile compounds)	The solubility and volatility of the test substance were appropriately addressed and did not distort the results of the study	Solubility of the test substance did not distort the results of the study	Solubility of the test substance did not distort the results of the study	Solubility of test compound			Solubility of test compound
OHAT 2015	169	solubility and volatility to the test substance have been addressed with appropriate methods (no special methods required as PFOA and PFOS are not considered volatile compounds)		Volatility of the test substance did not distort the results of the study	Volatility of the test substance did not distort the results of the study	Volatility of test compound			Volatility of test compound
OHAT 2015	170	if assay media were examined for actual exposure concentrations, there is direct evidence that most of the exposure data measurements are above the limit of quantitation for the assay such that different exposure groups can be distinguished	The assay media were examined for actual exposure concentrations and the exposure data measurements were above the limit of quantitation for the assay such that different exposure groups can be distinguished and not distort the results of the study	Exposure concentrations being below the limit of quantitation, such that exposure groups could not be distinguished, did not distort the results of the study	Exposure concentrations being below the limit of quantitation, such that exposure groups could not be distinguished when actual exposure concentrations were measured, did not distort the results of the study	Exposure levels below limits of detection			Exposure levels below limits of detection	Is a detection bias, if the exposure is below the limits of detection of the experimental apparatus
OHAT 2015	171	if assay media were examined for actual exposure concentrations, the study used spiked samples to confirm assay performance	Spiked samples of the assay media were used to confirm assay performance and this did not distort the results of the study	Lack of use of spiked samples to confirm assay performance did not distort the results of the study	Lack of use of spiked samples to confirm assay performance did not distort the results of the study	Spiked samples			Spiked samples
OHAT 2015	172	Can we be confident in the outcome assessment (including blinding of outcome assessors)?	Exclude: Meta-question	Masking of assessors did not distort the results of the study	Masking of outcome assessors did not distort the results of the study	Knowledge of exposure status during outcome assessment			Knowledge of exposure status during outcome assessment
OHAT 2015	173	Direct evidence that the outcome was assessed using well-established methods (the gold standard)	The outcomes were measured using valid methodology and measurement did not distort the results of the study	Outcome assessment methods not being the gold standard did not distort the results of the study	Outcome assessment methods not being the gold standard did not distort the results of the study	Deviation from gold standard outcome assessment methods			Deviation from gold standard outcome assessment methods
OHAT 2015	174	assessed at the same length of time after initial exposure in all study groups	The outcomes were measured at the same length of time after exposure for all groups and did not distort the results of the study	The time at which outcomes were assessed differeing between experimental groups did not distort the results of the study	The time at which outcomes were assessed after initial exposure differing between experimental groups did not distort the results of the study	Between-group differences in time at which outcomes are assessed			Between-group differences in time at which outcomes are assessed
OHAT 2015	175	there is direct evidence that the outcome assessors were adequately blinded to the study group, and it is unlikely that they could have broken the blinding prior to reporting outcomes	The outcomes were measured by an outcome assessor that was adequately blinded to the dose and or exposure given, hence lack of blinding did not distort the results of the study	Lack of masking of assessors to the study groups did not distort the results of the study	Lack of masking of assessors to the study groups did not distort the results of the study	Knowledge of exposure status during outcome assessment			Knowledge of exposure status during outcome assessment
OHAT 2015	176	there is direct evidence that the outcome assessors were adequately blinded to the study group, and it is unlikely that they could have broken the blinding prior to reporting outcomes	It was unlikely that blinding could have been broken, hence lack of blinding did not distort the results of the study	Investigators breaking masking prior to reporting outcomes did not distort the results of the study	Investigators breaking masking prior to reporting outcomes did not distort the results of the study	Breaking of masking procedures prior to or during outcome assessment			Breaking of masking procedures prior to or during outcome assessment
OHAT 2015	177	Were all measured outcomes reported?	All the measured outcomes were reported so that all results were available, and no distortion of the results occurred.	Incomplete reporting of outcomes did not distort the results of the study	Incomplete reporting of outcomes did not distort the results of the study	Selective reporting of outcomes			Selective reporting of outcomes
OHAT 2015	178	Direct evidence that all of the study’s measured outcomes (primary and secondary) outlined in the protocol, methods, abstract, and/or introduction (that are relevant for the evaluation) have been reported. This would include outcomes reported with sufficient detail to be included in meta-analysis or fully tabulated during data extraction and analyses had been planned in advance	All the pre-planned (as per protocol) outcomes were measured so that reporting bias did not distort the results of the study	Exclude: evidence for incomplete reporting, but not criteria for incomplete reporting	Differences in the outcomes described in the planned or reported methods and the reported outcomes did not distort the results of the study	Change to outcomes between planned methods and study results	Metabias: Change to outcomes between planned methods and study results	agree	Change to outcomes between planned methods and study results	Consistent with analysis bias and selective reporting, hence other
OHAT 2015	179	Direct evidence that all of the study’s measured outcomes (primary and secondary) outlined in the protocol, methods, abstract, and/or introduction (that are relevant for the evaluation) have been reported. This would include outcomes reported with sufficient detail to be included in meta-analysis or fully tabulated during data extraction and analyses had been planned in advance	All the outcomes were measured and reported in enough detail to be included in relevant meta-analysis so that reporting bias did not distort the results of the study		Unreported outcomes inferred from data but not explicitly reported in the study, did not distort the results of the study	Selective emphasis on particular outcome data			Selective emphasis on particular outcome data
OHAT 2015	180	analyses that had not been planned in advance (i.e., retrospective unplanned subgroup analyses) are clearly indicated as such and deemed that unplanned analyses were appropriate and selective reporting would not appreciably bias results (e.g., appropriate analyses of an unexpected effect). This would include outcomes reported with insufficient detail such as only reporting that results were stati…	Any post-hoc analysis were clearly marked and did not distort the interpretation of the results of the study		Post-hoc analysis were clearly marked and did not distort the interpretation of the results of the study	Selective emphasis on post-hoc analysis			Selective emphasis on post-hoc analysis
OHAT 2015	183	This question will be used to examine individual studies for appropriate statistical methods (e.g., confirmation of homogeneity of variance for ANOVA and other statistical tests that require normally distributed data). It will also be used for riskof-bias considerations that do not fit under the other questions	Appropriate statistical methods were used for analysis and did not distort the results of the study		Statistical methods used did not distort the results of the study	Statistical methods			Statistical methods
ROBINS-E	184	Did the authors control for all the important confounding factors for which this was necessary?	Confounding factors were controlled for in such a way that they did not distort the results of the study	Control of confounding factors did not distort the results of the study	Control of confounding factors did not distort the results of the study	Control of confounders			Control of confounders	Domain 1: Risk of bias due to confounding (Variant A) - If N/PN to C5 or Y/PY to C6 or N/PN to C7 (only baseline confounding needs to be addressed)
ROBINS-E	185	Were confounding factors that were controlled for (and for which control was necessary) measured validly and reliably by the variables available in this study?	The confounding factors that were controlled for were measured in a valid way so that the way of measurement did not distort the results of the study	Validity of the variables used for measurement of confounding factors did not distort the results of the study	Validity of the variables used for measurement of confounding factors did not distort the results of the study	Validity of variables used for measurement of confounders			Validity of variables used for measurement of confounders	This is about data, so is confounding
ROBINS-E	186	Were confounding factors that were controlled for (and for which control was necessary) measured validly and reliably by the variables available in this study?	The confounding factors that were controlled for were measured in a reliably so that the way of measurement did not distort the results of the study	Reliability of the variables used for measurement of confounding factors did not distort the results of the study	Reliability of the variables used for measurement of confounding factors did not distort the results of the study	Reliability of variables used for measurement of confounders			Reliability of variables used for measurement of confounders
ROBINS-E	187	Did the authors control for any variables after the start of the exposure period being studied that could have been affected by the exposure?	Variables that could have been affected by the exposure were controlled for after the start of the exposure so that the results of the study was not distorted	Controlling for variables affected by the exposure after the start of the exposure window being studied did not distort the results of the study	Controlling for variables affected by the exposure after the start of the exposure window being studied did not distort the results of the study	Controlling for variables affected by the exposure after the start of the exposure window			Controlling for variables affected by the exposure after the start of the exposure window
ROBINS-E	188	Did the use of negative controls, or other considerations, suggest serious uncontrolled confounding?	Use of negative controls suggest that there was no uncontrolled confounding that could distort the results of the study	Exclude, no criterion	Use of negative controls suggest that uncontrolled confounding did not distort the results of the study	Negative controls for assessment of confounding			Negative controls for assessment of confounding	Is data for confounding assessment (I think; could be argued to be analysis?)
ROBINS-E	189	Did the use of negative controls, or other considerations, suggest serious uncontrolled confounding?	“Other considerations” suggest that there was no uncontrolled confounding that could distort the results of the study		“Other considerations” suggest that uncontrolled confounding did not distort the results of the study	Other considerations around uncontrolled confounding			Other considerations around uncontrolled confounding	Ambiguous but specific to confounding
ROBINS-E	190	Did the authors use an analysis method that was appropriate to control for time-varying as well as baseline confounding?	The analysis method controlled for time-varying confounding and did not distort the results of the study	Analysis methods for control of time-varying confounding did not distort the results of the study	Analysis methods for control of time-varying confounding did not distort the results of the study	Controlling for time-varying confounders			Controlling for time-varying confounders	Domain 1: Risk of bias due to confounding (Variant B) - If Y/PY to C7 and Y/PY to C8 (the analysis was based on splitting participants’ follow up time according to exposure status and/or magnitude and changes in exposure status and/or magnitude likely to be related to factors that are predictive of the outcome, so both baseline and time-varying confounding need to be addressed)
ROBINS-E	191	Did the authors use an analysis method that was appropriate to control for time-varying as well as baseline confounding?	The analysis method controlled for baseline confounding and did not distort the results of the study	Analysis methods for control of baseline confounding did not distort the results of the study	Analysis methods for control of baseline confounding did not distort the results of the study	Controlling for baseline confounders			Controlling for baseline confounders
ROBINS-E	192	Did the authors control for all the important baseline and time-varying confounding factors for which this was necessary?	All the important time-varying confounding factors were controlled for and did not distort the results of the study	Omission of time-varying confounding factors did not distort the results of the study	Omission of time-varying confounding factors did not distort the results of the study	Omission of time-varying confounders			Omission of time-varying confounders
ROBINS-E	193	Did the authors control for all the important baseline and time-varying confounding factors for which this was necessary?	All the important baseline confounding factors were controlled for and did not distort the results of the study	Omission of baseline confounding factors did not distort the results of the study	Omission of baseline confounding factors did not distort the results of the study	Omission of baseline confounding factors			Omission of baseline confounding factors
ROBINS-E	194	Were confounding factors that were controlled for (and for which control was necessary) measured validly and reliably by the variables available in this study?	The confounding factors that were controlled for were measured validly by the variables available in the study and did not distort the results of the study	Validity of the variables used for measurement of confounding factors did not distort the results of the study	Validity of the variables used for measurement of confounding factors did not distort the results of the study	Validity of variables used for measurement of confounders			Validity of variables used for measurement of confounders
ROBINS-E	195	Were confounding factors that were controlled for (and for which control was necessary) measured validly and reliably by the variables available in this study?	The confounding factors that were controlled for were measured reliably by the variables available in the study and did not distort the results of the study	Reliability of the variables used for measurement of confounding factors did not distort the results of the study	Reliability of the variables used for measurement of confounding factors did not distort the results of the study	Reliability of variables used for measurement of confounders			Reliability of variables used for measurement of confounders
ROBINS-E	196	Did the authors control for time-varying factors or other variables measured after the start of the exposure window being studied?	Time-varying factors measured after the start of the exposure were controlled for and did not distort the results of the study	Controlling for variables measured after the start of the exposure window being studied did not distort the results of the study	Controlling for time-varying factors measured after the start of the exposure window being studied did not distort the results of the study	Controlling for time-varying factors measured after the start of the exposure window			Controlling for time-varying factors measured after the start of the exposure window
ROBINS-E	197	Did the authors control for time-varying factors or other variables measured after the start of the exposure window being studied?	“Other factors” measured after the start of the exposure were controlled for and did not distort the results of the study		Controlling for "other factors" after the start of the exposure window being studied did not distort the results of the study	Controlling for other factors measured after the start of the exposure window			Controlling for other factors measured after the start of the exposure window
ROBINS-E	198	Did the use of negative controls, or other considerations, suggest uncontrolled confounding?	Use of negative controls suggests lack of uncontrolled confound and the results of the study was not distorted	Exclude, no criterion	Use of negative controls suggest that uncontrolled confounding did not distort the results of the study	Negative controls for assessment of confounding			Negative controls for assessment of confounding
ROBINS-E	199	Did the use of negative controls, or other considerations, suggest uncontrolled confounding?	“Other considerations” suggests lack of uncontrolled confound and the results of the study was not distorted		“Other considerations” suggest that uncontrolled confounding did not distort the results of the study	Other considerations around uncontrolled confounding			Other considerations around uncontrolled confounding
ROBINS-E	200	Does the measured exposure well-characterize the exposure metric specified to be of interest in this study?	The measured exposure characterizes well the exposure metric specified to be of interest for this study and do not distort the results of the study	The extent to which the measured exposure characterises the exposure metric of interest did not distort the results of the study	The extent to which the measured exposure characterises the exposure metric of interest did not distort the results of the study	Extent to which measured exposure characterises exposure of interest			Extent to which measured exposure characterises exposure of interest	Risk of bias from measurement of the exposure (measures at single time point)
ROBINS-E	201	Was the exposure likely to be measured with error, or misclassified?	The exposure was measured without error and did not distort the results of the study	Error in exposure measurement did not distort the results of the study	Error in exposure measurement did not distort the results of the study	Exposure mismeasurement			Exposure mismeasurement
ROBINS-E	202	Was the exposure likely to be measured with error, or misclassified?	The exposure was correctly classified and did not distort he results of the study	Misclassification of exposure status did not distort the results of the study	Misclassification of exposure status did not distort the results of the study	Exposure misclassification			Exposure misclassification
ROBINS-E	203	Could mismeasurement or misclassification of exposure have been differential (i.e. related to the outcome or risk of the outcome)?	Measurement of the exposure were correct and did not distort the outcome or risk of the outcome	Differential mismeasurement of exposure did not distort the results of the study	Differential mismeasurement of exposure did not distort the results of the study	Differential mismeasurement of exposure			Differential mismeasurement of exposure
ROBINS-E	204	Could mismeasurement or misclassification of exposure have been differential (i.e. related to the outcome or risk of the outcome)?	Classification of the exposure were correct and did not distort the outcome or risk of the outcome	Differential misclassification of exposure did not distort the results of the study	Differential misclassification of exposure did not distort the results of the study	Differential misclassification of exposure			Differential misclassification of exposure
ROBINS-E	205	Is non-differential measurement error likely to bias the estimated effect of exposure on outcome?	There was no systematic overreporting/ underreporting of exposure that affected the outcome to distort the results of the study	Non-differential measurement error did not distort the results of the study	Non-differential measurement error did not distort the results of the study	Nondifferential mismeasurement of exposure			Nondifferential mismeasurement of exposure
ROBINS-E	206	Does the measured exposure well-characterize the exposure metric specified to be of interest in this study?	The measured exposure well characterizes the exposure metric specified to be of interest for this study and do not distort the results of the study	The extent to which the measured exposure characterises the exposure metric of interest did not distort the results of the study	The extent to which the measured exposure characterises the exposure metric of interest did not distort the results of the study	Extent to which measured exposure characterises exposure of interest			Extent to which measured exposure characterises exposure of interest	This referes to biomarkers, I think
ROBINS-E	207	Was the exposure likely to be measured with error, or misclassified?	The exposure was measured without error and did not distort the results of the study	Error in exposure measurement did not distort the results of the study	Error in exposure measurement did not distort the results of the study	Exposure mismeasurement			Exposure mismeasurement
ROBINS-E	208	Was the exposure likely to be measured with error, or misclassified?	The exposure was correctly classified and did not distort he results of the study	Misclassification of exposure status did not distort the results of the study	Misclassification of exposure status did not distort the results of the study	Misclassification of exposure			Misclassification of exposure
ROBINS-E	209	Could mismeasurement or misclassification of exposure have been differential (i.e. related to the outcome or risk of the outcome)?	Measurement of the exposure were correct and did not distort the outcome or risk of the outcome	Differential mismeasurement of exposure did not distort the results of the study	Differential mismeasurement of exposure did not distort the results of the study	Differential mismeasurement of exposure			Differential mismeasurement of exposure
ROBINS-E	210	Could mismeasurement or misclassification of exposure have been differential (i.e. related to the outcome or risk of the outcome)?	Classification of the exposure were correct and did not distort the outcome or risk of the outcome	Differential misclassification of exposure did not distort the results of the study	Differential misclassification of exposure did not distort the results of the study	Differential misclassification of exposure			Differential misclassification of exposure
ROBINS-E	211	Is non-differential measurement error likely to bias the estimated effect of exposure on outcome?	Non-differential measurement errors did not bias the estimated effect of exposure on outcome	Non-differential measurement error did not distort the results of the study	Non-differential measurement error did not distort the results of the study	Nondifferential mismeasurement of exposure			Nondifferential mismeasurement of exposure
ROBINS-E	212	Does the measured exposure (including changes over time) well-characterize the exposure metric specified to be of interest in this study?	The measured exposure well characterizes the exposure metric specified to be of interest for this study and do not distort the results of the study	The extent to which the measured exposure, including changes over time, characterises the exposure metric of interest did not distort the results of the study	The extent to which the measured exposure, including changes over time, characterises the exposure metric of interest did not distort the results of the study	Extent to which measured exposure characterises exposure of interest over time			Extent to which measured exposure characterises exposure of interest over time	Domain 2: Risk of bias arising from measurement of the exposure (Variant C) - If Y/PY to C5, N/PN to C6 and Y/PY to C7 (the analysis was based on splitting participants’ follow up time according to exposure status and/or magnitude)
ROBINS-E	214	Was the exposure likely to be measured with error, or misclassified?	The exposure was measured without error and did not distort the results of the study	Error in exposure measurement did not distort the results of the study	Error in exposure measurement did not distort the results of the study	Exposure mismeasurement			Exposure mismeasurement
ROBINS-E	215	Was the exposure likely to be measured with error, or misclassified?	The exposure was correctly classified and did not distort he results of the study	Misclassification of exposure status did not distort the results of the study	Misclassification of exposure status did not distort the results of the study	Misclassification of exposure			Misclassification of exposure
ROBINS-E	216	Could mismeasurement or misclassification of exposure have been differential (i.e. related to the outcome or risk of the outcome)?	Measurement of the exposure were correct and did not distort the outcome or risk of the outcome	Differential mismeasurement of exposure did not distort the results of the study	Differential mismeasurement of exposure did not distort the results of the study	Differential mismeasurement of exposure			Differential mismeasurement of exposure
ROBINS-E	217	Could mismeasurement or misclassification of exposure have been differential (i.e. related to the outcome or risk of the outcome)?	Classification of the exposure were correct and did not distort the outcome or risk of the outcome	Differential misclassification of exposure did not distort the results of the study	Differential misclassification of exposure did not distort the results of the study	Differential misclassification of exposure			Differential misclassification of exposure
ROBINS-E	218	Is non-differential measurement error likely to bias the estimated effect of exposure on outcome?	Non-differential measurement errors did not bias the estimated effect of exposure on outcome	Non-differential measurement error did not distort the results of the study	Non-differential measurement error did not distort the results of the study	Nondifferential mismeasurement of exposure			Nondifferential mismeasurement of exposure
ROBINS-E	219	Did follow-up begin at (or close to) the start of the exposure window for most participants?	The follow up period began at (or close to) the start of the exposure window and did not distort the results of the study	Timing of participant follow-up did not distort the results of the study	Timing of participant follow-up did not distort the results of the study	Timing of participant follow-up			Timing of participant follow-up	Domain 3: Risk of bias in selection of participants into the study (or into the analysis)
ROBINS-E	221	Is the effect of exposure likely to be constant over the period of follow up analysed?	The effect of the exposure was constant over the period of follow up and did not distort the results of the study	Variation in effect of exposure over the period of follow-up did not distort the results of the study	Variation in effect of exposure over the period of follow-up did not distort the results of the study	Variation in effect of exposure over period of follow-up			Variation in effect of exposure over period of follow-up
ROBINS-E	222	Was selection of participants into the study (or into the analysis) based on participant characteristics observed after the start of the exposure window being studied?	The selection of participants into the study was not influenced by population characteristics observed after the start of the exposure window being studied and did distort the results of the study	Selection of participants into the study based on characteristics observed after the start of the exposure window did not distort the results of the study	Selection of participants into the study based on characteristics observed after the start of the exposure window did not distort the results of the study	Inclusion of participants into study based on participant characteristics observed after the start of the exposure window			Inclusion of participants into study based on participant characteristics observed after the start of the exposure window
ROBINS-E	223	Was selection of participants into the study (or into the analysis) based on participant characteristics observed after the start of the exposure window being studied?	The selection of participants into the analysis was not influenced by population characteristics observed after the start of the exposure window being studied and did distort the results of the study	Selection of participants into the analysis stage of the study based on characteristics observed after the start of the exposure window did not distort the results of the study	Selection of participants into the analysis stage of the study based on characteristics observed after the start of the exposure window did not distort the results of the study	Inclusion of participants into analysis based on participant characteristics observed after the start of the exposure window			Inclusion of participants into analysis based on participant characteristics observed after the start of the exposure window
ROBINS-E	224	Were these characteristics likely to be influenced by exposure or a cause of exposure?	The characteristics of the populations were not influenced by the exposure and did not distort the results of the study	Characteristics for selection of participants into the study being influenced by the exposure or its causes did not distort the results of the study	Characteristics for selection of participants into the study being influenced by the exposure did not distort the results of the study	Inclusion of participants into study being influenced by the exposure			Inclusion of participants into study being influenced by the exposure
ROBINS-E	225	Were these characteristics likely to be influenced by exposure or a cause of exposure?	The characteristics of the populations were not influenced by the cause of exposure and did not distort the results of the study		Characteristics for selection of participants into the study being influenced by the causes of the exposure did not distort the results of the study	Inclusion of participants into study being influenced by causes of the exposure			Inclusion of participants into study being influenced by causes of the exposure
ROBINS-E	226	Were these characteristics likely to be influenced by the outcome or a cause of the outcome?		Characteristics for selection of participants into the study being influenced by the outcome or its causes did not distort the results of the study	Characteristics for selection of participants into the study being influenced by the outcome did not distort the results of the study	Inclusion of participants into study influenced by outcome status			Inclusion of participants into study influenced by outcome status
ROBINS-E	227	Were these characteristics likely to be influenced by the outcome or a cause of the outcome?			Characteristics for selection of participants into the study being influenced by the causes of the outcome did not distort the results of the study	Inclusion of participants into study influenced by causes of outcome status			Inclusion of participants into study influenced by causes of outcome status
ROBINS-E	228	Is it likely that the analysis corrected for all of the potential selection biases identified in A and B above?	The analysis adjusted for all potential selection biases preventing distortion of the results of the study	The approach to correcting for selection into the study or the analysis based on factors influencing exposure, outcome, or their causes, did not distort the results of the study	The approach to correcting for selection into the study or the analysis based on factors influencing exposure, outcome, or their causes, did not distort the results of the study	Approach to correcting for factors influencing selection			Approach to correcting for factors influencing selection	Normally this would be disaggregated but it would be split into four criteria of unclear value for the INVITES-IN tool. Selection into analysis may be relevant.
ROBINS-E	230	Were there post-exposure interventions that were influenced by prior exposure during the follow-up period?	No post-exposure interventions that were influenced by prior exposure occurred so the results of the study were not distorted	Influence of prior exposure on post-exposure interventions during follow-up did not distort the results of the study	Influence of prior exposure on post-exposure interventions during follow-up did not distort the results of the study	Influence of prior exposure on post-exposure interventions during follow-up			Influence of prior exposure on post-exposure interventions during follow-up
ROBINS-E	231	Is it likely that the analysis corrected for the effect of post-exposure interventions that were influenced by prior exposure?	Analysis corrected for the effect of any post-exposure interventions that were influenced by prior exposure and did not distort the results of the study	The approach to correcting for effect of prior exposure on post-exposure interventions during follow-up did not distort the results of the study	The approach in the analysis to correcting for effect of prior exposure on post-exposure interventions during follow-up did not distort the results of the study	Approach to correcting for influence of prior exposure on post-exposure interventions during follow-up			Approach to correcting for influence of prior exposure on post-exposure interventions during follow-up
ROBINS-E	232	Were complete data on exposure status, confounding variables and the outcome available for all, or nearly all, participants?	The complete data on confounding variables were available for all, or nearly all, populations and did not distort the results of the study	Completeness of data on exposure status of participants did not affect the results of the study	Completeness of data on exposure status of participants did not affect the results of the study	Incomplete data on exposure status of participants			Incomplete data on exposure status of participants
ROBINS-E	233	Were complete data on exposure status, confounding variables and the outcome available for all, or nearly all, participants?	The complete data on exposure status were available for all, or nearly all, populations and did not distort the results of the study	Completeness of data on confounding variables did not affect the results of the study	Completeness of data on confounding variables did not affect the results of the study	Incomplete data on confounding variables			Incomplete data on confounding variables
ROBINS-E	234	Were complete data on exposure status, confounding variables and the outcome available for all, or nearly all, participants?	The complete data on outcomes were available for all, or nearly all, populations and did not distort the results of the study	Completeness of data on outcome status of participants did not affect the results of the study	Completeness of data on outcome status of participants did not affect the results of the study	Incomplete data on outcome status of participants			Incomplete data on outcome status of participants
ROBINS-E	235	Were complete data on the outcome available for all, or nearly all, participants?	The complete data on outcomes were available for all, or nearly all, populations and did not distort the results of the study	Completeness of data on outcome status of participants did not affect the results of the study	Completeness of data on outcomes for participants did not affect the results of the study	Incomplete data on outcome status of participants			Incomplete data on outcome status of participants
ROBINS-E	236	Were complete data on confounding variables available for all, or nearly all, participants?	The complete data on confounding variables were available for all, or nearly all, populations and did not distort the results of the study	Completeness of data on confounding variables did not affect the results of the study	Completeness of data on confounding variables did not affect the results of the study	Incomplete data on confounding variables			Incomplete data on confounding variables
ROBINS-E	237	Is the result based on a complete case analysis?	All cases were available and included in the analysis and did not distort the results of the study	Completeness of case analysis did not distort the results of the study	Completeness of case analysis did not distort the results of the study	Incomplete case analysis			Incomplete case analysis	For a case control study
ROBINS-E	238	Was exclusion from the analysis because of missing data (in exposure, confounders or the outcome) likely to be related to the true value of the outcome?	All cases missing from the analysis because of missing data on exposure were not related to the true value of the outcome and did not distort the results of the study	Relationships between exclusion of participants from the analysis and missing data about exposure status did not distort the results of the study	Relationships between exclusion of participants from the analysis and missing data about exposure status did not distort the results of the study	Exclusion from analysis due to missing data about exposure status			Exclusion from analysis due to missing data about exposure status
ROBINS-E	239	Was exclusion from the analysis because of missing data (in exposure, confounders or the outcome) likely to be related to the true value of the outcome?	All cases missing from the analysis because of missing data on confounders were not related to the true value of the outcome and did not distort the results of the study	Relationships between exclusion of participants from the analysis and missing data about confounders did not distort the results of the study	Relationships between exclusion of participants from the analysis and missing data about confounders did not distort the results of the study	Exclusion from analysis due to missing data about confounders			Exclusion from analysis due to missing data about confounders
ROBINS-E	240	Was exclusion from the analysis because of missing data (in exposure, confounders or the outcome) likely to be related to the true value of the outcome?	All cases missing from the analysis because of missing data on the outcome were not related to the true value of the outcome and did not distort the results of the study	Relationships between exclusion of participants from the analysis and missing data about outcome status did not distort the results of the study	Relationships between exclusion of participants from the analysis and missing data about outcome status did not distort the results of the study	Exclusion from analysis due to missing data about outcome status			Exclusion from analysis due to missing data about outcome status
ROBINS-E	241	Were all or most predictors of missingness (in exposure, confounders or the outcome) included in the analysis model?	All predictors of missingness on exposure were included in the analysis and the results of the study were not distorted	Absence of predictors of missingness of data from the analysis model did not distort the results of the study	Absence of predictors of missingness of data in exposure from the analysis model did not distort the results of the study	Absence from the analysis model of predictors of missingness of exposure data			Absence from the analysis model of predictors of missingness of exposure data	Extracted as a single criterion otherwise this will be disaggregated into three, for no clear gain
ROBINS-E	242	Were all or most predictors of missingness (in exposure, confounders or the outcome) included in the analysis model?	All predictors of missingness on confounders were included in the analysis and the results of the study were not distorted		Absence of predictors of missingness of data in confounders from the analysis model did not distort the results of the study	Absence from the analysis model of predictors of missingness of data about confounders			Absence from the analysis model of predictors of missingness of data about confounders
ROBINS-E	243	Were all or most predictors of missingness (in exposure, confounders or the outcome) included in the analysis model?	All predictors of missingness on the outcome were included in the analysis and the results of the study were not distorted		Absence of predictors of missingness of data in the outcome from the analysis model did not distort the results of the study	Absence from the analysis model of predictors of missingness of outcome data			Absence from the analysis model of predictors of missingness of outcome data
ROBINS-E	244	Was the analysis based on imputing missing values?	All missing values were imputed in the analysis and did not distort the results of the study	Imputation of missing values did not distort the results of the study	Imputation of missing values did not distort the results of the study	Imputation of missing values	Method for imputing missing data	agree	Method for imputing missing data
ROBINS-E	245	Was imputation performed appropriately?	Imputation of missing values were performed correctly and did not distort the results of the study	Imputation of missing values did not distort the results of the study	Imputation of missing values did not distort the results of the study	Imputation of missing values	Method for imputing missing data	agree	Method for imputing missing data
ROBINS-E	246	Was an appropriate alternative method used to correct for bias due to missing data?	An appropriate method was used to correct for bias due to missing data and this did not distort the results of the study	Methods used to correct for bias due to missing data did not distort the results of the study	Methods used to correct for bias due to missing data did not distort the results of the study	Correcting for bias due to missing data			Correcting for bias due to missing data
ROBINS-E	248	Could measurement or ascertainment of the outcome have differed between exposure groups or levels of exposure?	Measurement or ascertainment of the outcome was not different between exposure groups and did not distort the results of the study	Differences in classification of outcome between exposure groups did not distort the results of the study	Differences in classification of outcome between exposure groups did not distort the results of the study	Differences in measurement of outcome between exposure groups			Differences in measurement of outcome between exposure groups
ROBINS-E	249	Could measurement or ascertainment of the outcome have differed between exposure groups or levels of exposure?	Measurement or ascertainment of the outcome was not different between levels of exposure and did not distort the results of the study		Differences in classification of outcome between exposure levels did not distort the results of the study	Differences in measurement of outcome between exposure levels			Differences in measurement of outcome between exposure levels
ROBINS-E	250	Were outcome assessors aware of study participants’ exposure history?	The outcome assessors were unaware of the study participants’ exposure history and did not distort the results of the study	Outcome assessor awareness of participants exposure history did not distort the results of the study	Outcome assessor awareness of participants exposure history did not distort the results of the study	Outcome assessor awareness of exposure history			Outcome assessor awareness of exposure history
ROBINS-E	251	Could assessment of the outcome have been influenced by knowledge of participants’ exposure history?	Assessment of the outcome was not influenced by knowledge of participants’ exposure history and did not distort the results of the study	Outcome assessor awareness of participants exposure history did not distort the results of the study	Outcome assessor awareness of participants exposure history did not distort the results of the study	Outcome assessor awareness of exposure history			Outcome assessor awareness of exposure history
ROBINS-E	252	Was the result reported in accordance with an available, pre-determined analysis plan?	Results were reported according to an available and pre-determined analysis plan and did not distort the results of the study	Sight of data prior to development of analysis plan did not distort the results of the study	Knowledge of data prior to development of analysis plan did not distort the results of the study	Knowledge of data prior to development of analysis plan			Knowledge of data prior to development of analysis plan
ROBINS-E	253	Is the reported effect estimate likely to be selected, based on desirability of the magnitude (or statistical significance) of the estimated effect of exposure on outcome, from multiple exposure measurements within the exposure domain?	The effect estimates were not selected based on desirability of the magnitude (or statistical significance) of the estimated effect of exposure on outcome from multiple exposure measurements within the exposure domain and did not distort the results of the study	Selection of desired result from among multiple exposure measurements did not distort the results of the study	Selection of desired result from among multiple exposure measurements did not distort the results of the study	Selection of desired result from multiple exposure measurements			Selection of desired result from multiple exposure measurements
ROBINS-E	254	Is the reported effect estimate likely to be selected, based on desirability of the magnitude (or statistical significance) of the estimated effect of exposure on outcome, from multiple outcome measurements within the outcome domain?	The effect estimates were not selected based on desirability of the magnitude (or statistical significance) of the estimated effect of exposure on outcome from multiple outcome measurements within the exposure domain and did not distort the results of the study	Selection of desired result from among multiple outcome measurements did not distort the results of the study	Selection of desired result from among multiple outcome measurements did not distort the results of the study	Selection of desired result from multiple outcome measurements			Selection of desired result from multiple outcome measurements
ROBINS-E	255	Is the reported effect estimate likely to be selected, based on desirability of the magnitude (or statistical significance) of the estimated effect of exposure on outcome, from multiple analyses of the exposure-outcome relationship?	The effect estimates were not selected based on desirability of the magnitude (or statistical significance) of the estimated effect of exposure on outcome from multiple analysis of exposure-outcome relationships and did not distort the results of the study	Selection of desired result from among multiple analyses of the exposure-outcome relationship did not distort the results of the study	Selection of desired result from among multiple analyses of the exposure-outcome relationship did not distort the results of the study	Selection of desired result from multiple analyses			Selection of desired result from multiple analyses
ROBINS-E	256	Is the reported effect estimate likely to be selected, based on the basis of desirability of the results (e.g. statistical significance), from different subgroups?	The effect estimates were not selected based on desirability of the magnitude (or statistical significance) of the estimated effect of exposure on outcome from different subgroups did not distort the results of the study	Selection of desired result from among different subgroups did not distort the results of the study	Selection of desired result from among different subgroups did not distort the results of the study	Selection of desired result from multiple study subgroups			Selection of desired result from multiple study subgroups
Whaley (2023)	257	Concurrent negative controls	n/a	n/a	n/a	Concurrent negative controls			Concurrent negative controls
Whaley (2023)	258	Concurrent positive controls	n/a	n/a	n/a	Concurrent positive controls			Concurrent positive controls
Whaley (2023)	259	Use of historical controls	n/a	n/a	n/a	Use of historical controls			Use of historical controls
Whaley (2023)	260	Cut-off point for each marker	n/a	n/a	n/a	Cut-off point for each marker			Cut-off point for each marker
Whaley (2023)	261	Established reliability of outcome criteria	n/a	n/a	n/a	Established reliability of outcome criteria			Established reliability of outcome criteria
Whaley (2023)	262	Established validity of outcome criteria	n/a	n/a	n/a	Established validity of outcome criteria			Established validity of outcome criteria
Whaley (2023)	263	Timing of outcome measurements	n/a	n/a	n/a	Timing of outcome measurements			Timing of outcome measurements
Whaley (2023)	265	Cell culture conditions	n/a	n/a	n/a	Cell culture conditions			Cell culture conditions
Whaley (2023)	266	Cell maintenance conditions	n/a	n/a	n/a	Cell maintenance conditions			Cell maintenance conditions
Whaley (2023)	267	Culture medium	n/a	n/a	n/a	Culture medium			Culture medium
Whaley (2023)	268	Length of lead-in period	n/a	n/a	n/a	Length of lead-in period			Length of lead-in period
Whaley (2023)	269	Length of wash-out period	n/a	n/a	n/a	Length of wash-out period			Length of wash-out period
Whaley (2023)	270	Characterisation of reagents	n/a	n/a	n/a	Characterisation of reagents			Characterisation of reagents
Whaley (2023)	271	Characterisation of substrates	n/a	n/a	n/a	Characterisation of substrates			Characterisation of substrates
Whaley (2023)	272	Checking of cell lines for mycoplasma or contaminants	n/a	n/a	n/a	Checking of cell lines for mycoplasma or contaminants			Checking of cell lines for mycoplasma or contaminants
Whaley (2023)	273	Cell line authentication	n/a	n/a	n/a	Cell line authentication			Cell line authentication
Whaley (2023)	274	Concentration of test article in exposure medium	n/a	n/a	n/a	Concentration of test article in exposure medium			Concentration of test article in exposure medium
Whaley (2023)	275	Instrumentation errors lower than measured results	n/a	n/a	n/a	Instrumentation errors lower than measured results			Instrumentation errors lower than measured results
Whaley (2023)	276	Levels of variability in inter- and intra-laboratory results for validation assays	n/a	n/a	n/a	Levels of variability in inter- and intra-laboratory results for validation assays			Levels of variability in inter- and intra-laboratory results for validation assays
Whaley (2023)	277	Standardisation of measurement	n/a	n/a	n/a	Standardisation of measurement			Standardisation of measurement
Whaley (2023)	278	Validation of evaluation method	n/a	n/a	n/a	Validation of evaluation method			Validation of evaluation method
Whaley (2023)	279	Analysis of influence of sex or gender of study tissue on results of study	n/a	n/a	n/a	Analysis of influence of sex or gender of study tissue on results of study			Analysis of influence of sex or gender of study tissue on results of study
Whaley (2023)	280	Freedom from other issues which could result in high risk of bias	n/a	n/a	n/a	Freedom from other issues which could result in high risk of bias	Freedom from other issues which could result in high risk of bias	Metabias?	Freedom from other issues which could result in high risk of bias
Whaley (2023)	281	Identical experimental conditions across study groups	n/a	n/a	n/a	Identical experimental conditions across study groups			Identical experimental conditions across study groups
Whaley (2023)	282	Other sources of bias	n/a	n/a	n/a	Other sources of bias	Other sources of bias	agree	Other sources of bias
Whaley (2023)	283	Other threats to internal validity	n/a	n/a	n/a	Other threats to internal validity	Other threats to internal validity	agree	Other threats to internal validity
Whaley (2023)	284	Outcome measure robust to measurement bias	n/a	n/a	n/a	Outcome measure robust to measurement bias			Outcome measure robust to measurement bias
Whaley (2023)	285	Presence of inappropriate exclusions	n/a	n/a	n/a	Presence of inappropriate exclusions			Presence of inappropriate exclusions
Whaley (2023)	286	Steps to reduce bias	n/a	n/a	n/a	Steps to reduce bias	Steps to reduce bias	agree	Steps to reduce bias
Whaley (2023)	287	Susceptibility to measurement bias	n/a	n/a	n/a	Susceptibility to measurement bias			Susceptibility to measurement bias
Whaley (2023)	288	Unbiased assessment of end-point	n/a	n/a	n/a	Unbiased assessment of end-point			Unbiased assessment of end-point
Whaley (2023)	289	Blinded analysis	n/a	n/a	n/a	Blinded analysis			Blinded analysis
Whaley (2023)	290	Blinded assessment of index test	n/a	n/a	n/a	Blinded assessment of index test			Blinded assessment of index test
Whaley (2023)	291	Blinded comparison of index test to reference test	n/a	n/a	n/a	Blinded comparison of index test to reference test			Blinded comparison of index test to reference test
Whaley (2023)	292	Blinded outcome assessment	n/a	n/a	n/a	Blinded outcome assessment			Blinded outcome assessment
Whaley (2023)	293	Blinded study	n/a	n/a	n/a	Blinded study	Metabias: Blinded study	agree	Blinded study
Whaley (2023)	294	Blinding	n/a	n/a	n/a	Blinding	Metabias: Blinding	agree	Blinding
Whaley (2023)	295	Blinding of caregivers to intervention status of animals	n/a	n/a	n/a	Blinding of caregivers to intervention status of animals			Blinding of caregivers to intervention status of animals
Whaley (2023)	296	Blinding of evaluators	n/a	n/a	n/a	Blinding of evaluators			Blinding of evaluators
Whaley (2023)	297	Blinding of experiment	n/a	n/a	n/a	Blinding of experiment	Metabias: Blinding of experiment	agree	Blinding of experiment
Whaley (2023)	298	Blinding of exposure	n/a	n/a	n/a	Blinding of exposure	Metabias: Blinding of exposure	agree	Blinding of exposure
Whaley (2023)	299	Blinding of operator	n/a	n/a	n/a	Blinding of operator		these are called metabias in previous sheet	Blinding of operator
Whaley (2023)	300	Blinding of operator of test machine	n/a	n/a	n/a	Blinding of operator of test machine			Blinding of operator of test machine
Whaley (2023)	301	Blinding of personnel	n/a	n/a	n/a	Blinding of personnel	Metabias: Blinding of personnel	agree	Blinding of personnel
Whaley (2023)	302	Blinding of statistical analysis	n/a	n/a	n/a	Blinding of statistical analysis			Blinding of statistical analysis
Whaley (2023)	304	Choice of randomisation method	n/a	n/a	n/a	Choice of randomisation method	Selection bias	agree	Choice of randomisation method	Resolved to confounding
Whaley (2023)	305	Matching procedures	n/a	n/a	n/a	Matching procedures	Metabias: Matching procedures	agree	Matching procedures	Resolved to confounding
Whaley (2023)	306	Random allocation of subjects to study groups	n/a	n/a	n/a	Random allocation of subjects to study groups	Selection bias	agree	Random allocation of subjects to study groups	Resolved to confounding
Whaley (2023)	307	Random or consecutive inclusion	n/a	n/a	n/a	Random or consecutive inclusion	Selection bias	agree	Random or consecutive inclusion	Resolved to confounding
Whaley (2023)	308	Random selection of animals for outcome assessment	n/a	n/a	n/a	Random selection of animals for outcome assessment	Selection bias	agree	Random selection of animals for outcome assessment	Resolved to confounding
Whaley (2023)	309	Randomisation	n/a	n/a	n/a	Randomisation	Selection bias	agree	Randomisation	Resolved to confounding
Whaley (2023)	310	Randomisation of data measurements	n/a	n/a	n/a	Randomisation of data measurements	Selection bias	agree	Randomisation of data measurements	Resolved to confounding
Whaley (2023)	311	Randomisation of dose	n/a	n/a	n/a	Randomisation of dose	Selection bias	agree	Randomisation of dose	Resolved to confounding
Whaley (2023)	312	Randomisation of exposure	n/a	n/a	n/a	Randomisation of exposure	Selection bias	agree	Randomisation of exposure	Resolved to confounding
Whaley (2023)	313	Randomisation of histological fields	n/a	n/a	n/a	Randomisation of histological fields	Selection bias	agree	Randomisation of histological fields	Resolved to confounding
Whaley (2023)	314	Randomisation of samples	n/a	n/a	n/a	Randomisation of samples	Selection bias	agree	Randomisation of samples	Resolved to confounding
Whaley (2023)	315	Randomisation of specimens	n/a	n/a	n/a	Randomisation of specimens	Selection bias	agree	Randomisation of specimens	Resolved to confounding
Whaley (2023)	316	Randomisation of teeth	n/a	n/a	n/a	Randomisation of teeth	Selection bias	agree	Randomisation of teeth	Resolved to confounding
Whaley (2023)	317	Randomisation procedures	n/a	n/a	n/a	Randomisation procedures	Selection bias	agree	Randomisation procedures	Resolved to confounding
Whaley (2023)	318	Randomisation strategy	n/a	n/a	n/a	Randomisation strategy	Selection bias	agree	Randomisation strategy	Resolved to confounding
Whaley (2023)	319	Randomised design	n/a	n/a	n/a	Randomised design	Selection bias	agree	Randomised design	Resolved to confounding
Whaley (2023)	320	Statement about randomisation, even absent randomisation	n/a	n/a	n/a	Statement about randomisation, even absent randomisation	Selection bias	agree	Statement about randomisation, even absent randomisation	Resolved to confounding
Whaley (2023)	321	Accounting for modifying variables	n/a	n/a	n/a	Accounting for modifying variables			Accounting for modifying variables
Whaley (2023)	322	Allocation concealed to allocator	n/a	n/a	n/a	Allocation concealed to allocator	Metabias: Allocation concealed to allocator	agree	Allocation concealed to allocator
Whaley (2023)	323	Allocation concealment	n/a	n/a	n/a	Allocation concealment	Metabias: Allocation concealment	agree	Allocation concealment
Whaley (2023)	324	Blinding of investigator to allocation of subjects to study groups during experiment	n/a	n/a	n/a	Blinding of investigator to allocation of subjects to study groups during experiment	Metabias: Blinding of investigator to allocation of subjects to study groups during experiment	agree	Blinding of investigator to allocation of subjects to study groups during experiment
Whaley (2023)	325	<5% loss to follow-up	n/a	n/a	n/a	<5% loss to follow-up			<5% loss to follow-up
Whaley (2023)	326	Inclusion of dropouts in the analysis	n/a	n/a	n/a	Inclusion of dropouts in the analysis			Inclusion of dropouts in the analysis
Whaley (2023)	327	Reason for subjects leaving study	n/a	n/a	n/a	Reason for subjects leaving study			Reason for subjects leaving study
Whaley (2023)	328	Study subject attrition rates	n/a	n/a	n/a	Study subject attrition rates			Study subject attrition rates
Whaley (2023)	329	Representative sample of study participants	n/a	n/a	n/a	Representative sample of study participants			Representative sample of study participants
Whaley (2023)	330	Representative sample of teeth	n/a	n/a	n/a	Representative sample of teeth			Representative sample of teeth
Whaley (2023)	331	Selection resulting in appropriate comparison groups	n/a	n/a	n/a	Selection resulting in appropriate comparison groups			Selection resulting in appropriate comparison groups	Resolved to detection bias
Whaley (2023)	332	Study subject selection methods	n/a	n/a	n/a	Study subject selection methods			Study subject selection methods
Whaley (2023)	333	Subject selection criteria unbiased	n/a	n/a	n/a	Subject selection criteria unbiased			Subject selection criteria unbiased
Whaley (2023)	334	Accounting for confounding variables	n/a	n/a	n/a	Accounting for confounding variables			Accounting for confounding variables
Whaley (2023)	335	Baseline equivalence of groups	n/a	n/a	n/a	Baseline equivalence of groups	Selection bias	agree	Baseline equivalence of groups		Note: changed a lot of this to selection bias, as not confounding (not on causal pathway, just baseline differences due to e.g. lack of randomisation = selection bias)
Whaley (2023)	336	Data on confounding variables	n/a	n/a	n/a	Data on confounding variables			Data on confounding variables
Whaley (2023)	337	Groups similar at baseline	n/a	n/a	n/a	Groups similar at baseline	Selection bias	agree	Groups similar at baseline
Whaley (2023)	338	Susceptibility to confounding	n/a	n/a	n/a	Susceptibility to confounding			Susceptibility to confounding
Whaley (2023)	339	Methods to minimise detection bias	n/a	n/a	n/a	Methods to minimise detection bias			Methods to minimise detection bias
Whaley (2023)	340	Outcome measures same for all groups	n/a	n/a	n/a	Outcome measures same for all groups			Outcome measures same for all groups
Whaley (2023)	341	Differences between groups adjusted for in analysis	n/a	n/a	n/a	Differences between groups adjusted for in analysis			Differences between groups adjusted for in analysis
Whaley (2023)	342	Data normalisation	n/a	n/a	n/a	Data normalisation			Data normalisation
Whaley (2023)	343	Data reduction methods	n/a	n/a	n/a	Data reduction methods			Data reduction methods
Whaley (2023)	344	Data standardisation	n/a	n/a	n/a	Data standardisation			Data standardisation
Whaley (2023)	345	Noise attenuation	n/a	n/a	n/a	Noise attenuation			Noise attenuation
Whaley (2023)	346	Pre-processing methods for microarray data	n/a	n/a	n/a	Pre-processing methods for microarray data			Pre-processing methods for microarray data
Whaley (2023)	347	Statistical assumptions	n/a	n/a	n/a	Statistical assumptions			Statistical assumptions
Whaley (2023)	348	Visualisation systems	n/a	n/a	n/a	Visualisation systems			Visualisation systems
Whaley (2023)	349	Image processing	n/a	n/a	n/a	Image processing			Image processing
Whaley (2023)	350	Complete outcome data	n/a	n/a	n/a	Complete outcome data			Complete outcome data
Whaley (2023)	351	Complete outcome reporting	n/a	n/a	n/a	Complete outcome reporting			Complete outcome reporting
Whaley (2023)	352	Description of dropouts	n/a	n/a	n/a	Description of dropouts			Description of dropouts
Whaley (2023)	353	Handling of missing data	n/a	n/a	n/a	Handling of missing data			Handling of missing data
Whaley (2023)	354	Sources of funding	n/a	n/a	n/a	Sources of funding			Sources of funding
FGD	1002	don't disclose how they actually did it, if they didn't disclose any details, so I'm not sure if we should point out how it should be done correctly or.	distortion of the results can be introduced/ not discovered if details of conversion of units are not reported	Distortion can be introduced if inappropriate methods are used to convert units	method used for converting units		Method for converting units	agree	Method for converting units
FGD	1003	dose response curves and they fitted curves are involved. I think it would be good to know which model for example was chosen and for what reason. Because sometimes these details are not given, so we are not sure whether this field curve model that was chosen was the right one or not. So I think it's good, be good, it could be good to be justification below.	Distortion of the resuls can be introduced if model of data fitting for dose-response curves are not reported	inappropriate method for fitting curves to data	method for fitting curves to data		Method for fitting curves to data	agree	Method for fitting curves to data
FGD	1005	, we have a pipeline that creates multiple models fitting different types of curves and the best fitting model is then automatically picked. So this would also allow to, I don't know, prevent that they won't take the best model to best suit their their results. I mean the result they wanted to see and not the model they should use	Distortion of the results can be introduced if selection of model for data fitting is done to manually to match wanted results rather than best fit	inappropriate method for fitting curves to data	method for fitting curves to data		Method for fitting curves to data	agree	Method for fitting curves to data
FGD	1007	the data are distributed. So the normality of data. Yet it's amazing thing, but that should be definitely there	Normalisation of the data was conducted in such a way as to not introduce bias	inappropriate assumption of normality of data distribution	assumption of normality of data distribution		Assumptions about normality of data distribution	agree	Assumptions about normality of data distribution
FGD	1008	With regard to the to the distribution of data, it might also be important to take into account that if definition of borderline ranges. At least this is an issue that is often discussed when it comes to their development of test guidelines. When you have done in certain yeah, certain model to derive it, a decision that the question arises how, yeah, how to deal with bot liner if there are border…	A plan for where the borderlines are and how to deal with the borderline ranges are determined pre-trial to avoid bias when regestering and recording borderline results	inappropriate handling of borderline values	handling of borderline values		Handling of borderline values	agree	Handling of borderline values	Detection because it is not about analysing data but about the classification of a value as positive or negative (dichotomisation of continuous data is analysis bias, deciding whether a value is A or B is detection bias)
FGD	1009	With regard to the to the distribution of data, it might also be important to take into account that if definition of borderline ranges. At least this is an issue that is often discussed when it comes to their development of test guidelines. When you have done in certain yeah, certain model to derive it, a decision that the question arises how, yeah, how to deal with bot liner if there are border…	A plan for where the borderlines are and how to deal with the borderline ranges are determined pre-trial to avoid bias when analysing borderline results	inappropriate handling of borderline values	handling of borderline values		Handling of borderline values	agree	Handling of borderline values	Detection because it is not about analysing data but about the classification of a value as positive or negative (dichotomisation of continuous data is analysis bias, deciding whether a value is A or B is detection bias)
FGD	1015	Prior knowledge of data before developing analysis plan	A plan for data analysis are present before conducting trial prevents introduction of analysis bias based on knowledge of data	developing analysis plan after viewing data	developing analysis plan after viewing data		Metabias: developing analysis plan after sight of data	agree	Developing analysis plan after sight of data
FGD	1017	what that we should follow parametric and non parametric test so the normality of data Is really important.	Correct use of parametric and non parametric test to avoid introducing bias when normalising data	inappropriate assumption of normality of data distribution	assumption of normality of data distribution		Assumptions about normality of data distribution	agree	Assumptions about normality of data distribution
FGD	1019	Based on historical control data in the lab for the method and for the cell line applied so that you you know what to expect and then if the controls are working as they should, so that sort of thing. Experiment. Can be accepted ohh or not not just to include controls but also to control the values of the controls included in experiment.	Use historical data of controls in the lab for each method and cell line to ensure that bias is not introduced from challenges/ mistakes with the control	inappropriate interpretation of historical control data	interpretation of historical control data		Interpretation of historical control data	agree	Interpretation of historical control data
FGD	1020	Based on historical control data in the lab for the method and for the cell line applied so that you you know what to expect and then if the controls are working as they should, so that sort of thing. Experiment. Can be accepted ohh or not not just to include controls but also to control the values of the controls included in experiment.	Use of historical data on controls in the lab for verification of the control can introduce bias if cells and conditions have changed/ should have changed over time	inappropriate interpretation of historical control data	use of historical data to verify control performance		Detection bias: Use of historical data to verify performance of controls	agree	Use of historical data to verify performance of controls	About determining the true value of an outcome
FGD	1021	Yeah, I I think I mean, for instance, when we are doing cytotoxicity testing. Hmm, we have this acceptance criteria that the positive control should be like within at least I think it's. And at least 80%. So I built you, let's say 20% reduction on and so that's the sort of minimum data policy control should give, but preferably further down and same with them negative controls. And I mean for. Ye…	Check positive control aceptance rate against standard criteria when doing cytotoxicity testing to avoid introducing bias	inappropriate positive control acceptance threshold	positive control acceptance threshold		Detection bias: Control acceptance threshold	agree	Control acceptance threshold	About determining the true value of an outcome
FGD	1022	Yeah, I I think I mean, for instance, when we are doing cytotoxicity testing. Hmm, we have this acceptance criteria that the positive control should be like within at least I think it's. And at least 80%. So I built you, let's say 20% reduction on and so that's the sort of minimum data policy control should give, but preferably further down and same with them negative controls. And I mean for. Ye…	Check negative control aceptance rate against standard criteria when doing cytotoxicity testing to avoid introducing bias	inappropriate negative control acceptance threshold	negative control acceptance threshold		Detection bias: Control acceptance threshold	agree	Control acceptance threshold	About determining the true value of an outcome
FGD	1029	Yeah, for for, for in vitro studies before setting up a prediction model, you would, you would have to select an appropriate set of reference chemicals. Covering. All all ranges of responses you might expect.	Use of appropriate set of reference chemicals when doing cytotoxicity testing to avoid introducing bias	inappropriate set of reference chemicals	set of reference chemicals		Set of reference chemicals	agree	Set of reference chemicals
FGD	1035	like you approach of the the best fit by by computer and because that's less biassed. But what I've also seen and that's that's maybe good to mention or not, but that people tend to rely on the computer simulation completely and do not look at the results. So you can have a complete just because your data are or that there is a mismatch that none of your data points are actually fitted, but they …	Check that the computer simulated best fit actually fit the data so as to avoid introducing bias due to computer simulation shortcomings	inappropriate method for fitting curves to data	computer simulation to generate data		Use of simulation to generate data	agree	Use of simulation to generate data
FGD	1040	I think it it's not like all sidelines is suitable for any endpoint..	Careful selection of cell lines to prevent feedback loops from distorting the results of the study	chemical feedback loops	chemical feedback loops		Chemical feedback loops	agree	Chemical feedback loops
FGD	1045	Most of the attrition bias is taken into account already. For example, cited took this cytotoxicity tests are performed that you don't lose yourselves due to cytotoxicity and that you should not perform them at side to toxicity levels to measure specific effect.	Careful selection of toxicity levels to prevent distortion of the results	inappropriate exposure levels	exposure levels		Inappropriate exposure levels	Appropriateness of exposure level	Inappropriate exposure levels
FGD	1048	Most of the attrition bias is taken into account already. For example, cited took this cytotoxicity tests are performed that you don't lose yourselves due to cytotoxicity and that you should not perform them at side to toxicity levels to measure specific effect.	Use of appropriate statistical or model adjustments to adjust for potential attrition bias due to cytotoxicity	inappropriate statistical adjustment to compensate for cell losses	statistical adjustment to compensate for cell losses		Method for imputing missing data	agree	Method for imputing missing data
FGD	1049	Do you see? Yeah, inhibition of growth, for example, that that you have cells in one essay are still multiplying in another not or in the control. Not and and there's no correcting for the difference in numbers cells for example, so that it can still happen.	Use of appropriate adjustments to avoid confounding bias due to inhibition of growth differences between populations in comparison groups	inappropriate adjustment for cellular growth rates between groups	adjustment for cellular growth rates between groups		Adjustment for cellular growth rates between groups	agree	Adjustment for cellular growth rates between groups
FGD	1057	It's good to to try more than once to toxicity methods, because maybe. Once at the toxicity method is not enough, so we need like 2 or or more. And also I wanted to say that, um. And it's good also to to to measure this, it's accessity ideally um, either in parallel with then and point you are actually measuring or even better. And if we are talking about, for example for. Experiments performed i…	Use the same measuring methods the same way across all plates and samples to avoid detectin bias	inappropriate differences in methods for measuring endpoints between groups	differences in methods for measuring endpoints between samples		Differences in methods for measuring endpoints between samples	agree	Differences in methods for measuring endpoints between samples
FGD	1059	And there are also quite a number of different endpoints for which OECD test guidelines exists that also specify a range of site toxicity. For example, like skin or irritation.	Measure at all time points in all the wells to avoid time bias	differences in timing of endpoint measurement between samples	differences in timing of endpoint measurement between samples		Differences in timing of endpoint measurement between samples	agree	Differences in timing of endpoint measurement between samples
FGD	1060	set ideally and every well using the same well as used for the experiment	Use the same wells in pre-test trials as in the experiment to avoid introducing bias from use of different well sizes	differences in well set-up between pretrial tests and the final experiment	differences in well set-up between pretrial tests and the final experiment		Differences in well set-up between pretrial tests and the final experiment	agree	Differences in well set-up between pretrial tests and the final experiment
FGD	1061	Um, we already discussed about the selection of the self system. That that has to be related, of course, to your research question. For example, when when you require some kind of metabolic activation or. Yeah, yeah. That that you would don't should not use liver cells when you want to address some don't know issues related to breast cancer or things like that. So that so that you really have to …	Use of appropriate cell system/ population that matches the research question so as to avoid question bias/ selection of population bias	appropriateness of cell system for investigating research question	appropriateness of cell system for investigating research question		Appropriateness of cell model for investigating research question	agree	Inappropriate cell model for investigating research question	Poor choice of culture in this schema becomes a design issue that matters because it affects outcome detection.
FGD	1063	That might influence each other and how they behave and also the cells might be coming from different individuals from different sexes. So having both sexes covered, that's super important. The right developmental time point or adult time point depending on what is your question. And yeah, what what strikes me every time when reviewing papers is when they wanted to. Assess and neurotoxic effects …	Use of appropriate type of cells that matches the research question so as to avoid bias Use of appropriate cell lines for the research question so as to avoid bias Use of cell lines from approprite sex so as to match the reseach question Use of cell lines of approprite age and development stage as appropriate for the question so as to avoid bias	appropriateness of cell type for investigating research question	appropriateness of cell type for investigating research question		Appropriateness of cell type for investigating research question	agree	Inappropriate cell type for investigating research question	Detection because it is about the assay as being a machine for detecting an effect. Selection bias feels confusing because it is not clear what representativeness of intended population is here, or how there can be a sampling error issue. Easier to understand the system as over- or underestimating effect because of the cells in it, rather than trying to explain this as selection bias.
FGD	1065	That might influence each other and how they behave and also the cells might be coming from different individuals from different sexes. So having both sexes covered, that's super important. The right developmental time point or adult time point depending on what is your question. And yeah, what what strikes me every time when reviewing papers is when they wanted to. Assess and neurotoxic effects …	Use of cell lines of appropriate development stage to match the research question to avoid introducing bias	appropriatenss of cell type, cell line, cell sex, cell age, cell developmental stage for investigating research question	appropriatness of cell developmental stage for investigating research question		Appropriatness of cell developmental stage for investigating research question	agree	Inappropriate cell developmental stage for investigating research question
FGD	1069	I think it's also the the plate design is important also where you put your your samples and your controls because you you can have influence from the positive control on on the other groups, especially if it's volatile compounds. So you you have to ensure that. And the affected your mushroom is not due to contamination from the poster control.	Use of appropriate plate design to avoid introducing bias in the test results	plate design	plate design		Plate design	agree	Plate design
FGD	1071	I think it's also the the plate design is important also where you put your your samples and your controls because you you can have influence from the positive control on on the other groups, especially if it's volatile compounds. So you you have to ensure that. And the affected your mushroom is not due to contamination from the poster control.	exposure is free of contamination and do not distort the resutls of the study	contamination between exposure groups	contamination between exposure groups		Contamination between exposure groups	agree	Contamination between exposure groups
FGD	1075	I I think this has interplay of all with how you pose the question. So I I think that. So again, how you post that question is absolutely critical and sometimes it. Drives you to the answer, and if you're influential in that. You know, designing that research question or. And the protocol. And it can sometimes relate to it. I think of it more as. Bias relative to experience, not so much sources o…	researchers conducting or otherwise involved in the study are free of COI and this do not distort the results of the study	conflicts of interest	conflicts of interest		Conflicts of interest	agree	Conflicts of interest
FGD	1077	I I think this has interplay of all with how you pose the question. So I I think that. So again, how you post that question is absolutely critical and sometimes it. Drives you to the answer, and if you're influential in that. You know, designing that research question or. And the protocol. And it can sometimes relate to it. I think of it more as. Bias relative to experience, not so much sources o…	Researchers involved in the design and conduct of the study are free from academic conflicts of interests	conflict between investigator goals and knowledge goals of study	conflict between investigator goals and knowledge goals of study		Conflict between investigator goals and knowledge goals of study	agree	Conflict between investigator goals and knowledge goals of study
FGD	1078	I I think this has interplay of all with how you pose the question. So I I think that. So again, how you post that question is absolutely critical and sometimes it. Drives you to the answer, and if you're influential in that. You know, designing that research question or. And the protocol. And it can sometimes relate to it. I think of it more as. Bias relative to experience, not so much sources o…	Researchers involved in the design and conduct of the study are free from experience bias and do not distort the results of the study	conflict between investigator goals and knowledge goals of study	conflict between investigator goals and knowledge goals of study		Conflict between investigator goals and knowledge goals of study	agree	Conflict between investigator goals and knowledge goals of study
FGD	1081	Yeah, I I think you're not fully testing the hypothesis. I think if that makes sense. Ohh and how you framing that hypothesis derives from your prior experience, so that's pushing it in a certain direction.	The hypothesis was tested to the full potnetial without introduction of bias	incomplete test of the hypothesis	incomplete test of the hypothesis		Incomplete test of the hypothesis	agree	Incomplete test of the hypothesis
FGD	1082	Yeah, I I think you're not fully testing the hypothesis. I think if that makes sense. Ohh and how you framing that hypothesis derives from your prior experience, so that's pushing it in a certain direction.	Previous experience did not bias the framing of the research question	framing of the hypothesis	framing of the hypothesis		Framing of the hypothesis	agree	Framing of the hypothesis
FGD	1084	Yes, so one um, conflict of interest that I have seen is the pressure that is put upon researchers. And so they need to score high quality journals, high quality papers. And I think that that point is even the pressure is bigger than than sources of funding. I mean, people are always pointing in industrial funded research is is different or it's it's it's always heading towards the best result fo…	Academic bias to publish in selected journals	conflict between investigator goals and knowledge goals of study	conflict between investigator goals and knowledge goals of study		Conflict between investigator goals and knowledge goals of study	agree	Conflict between investigator goals and knowledge goals of study
FGD	1085	Yes, so one um, conflict of interest that I have seen is the pressure that is put upon researchers. And so they need to score high quality journals, high quality papers. And I think that that point is even the pressure is bigger than than sources of funding. I mean, people are always pointing in industrial funded research is is different or it's it's it's always heading towards the best result fo…	COI bias from funders pushing for selective reporting	conflict between investigator funding goals and knowledge goals of study	conflict between investigator funding goals and knowledge goals of study		Conflict between investigator funding goals and knowledge goals of study	agree	Conflict between investigator funding goals and knowledge goals of study
FGD	1088	Yes, so one um, conflict of interest that I have seen is the pressure that is put upon researchers. And so they need to score high quality journals, high quality papers. And I think that that point is even the pressure is bigger than than sources of funding. I mean, people are always pointing in industrial funded research is is different or it's it's it's always heading towards the best result fo…	see 35	exclude	conflict between investigator goals and knowledge goals of study		Conflict between investigator goals and knowledge goals of study	agree	Conflict between investigator goals and knowledge goals of study
FGD	1094	Yeah, I I think the issue is not so much mismanagement. I think it is defining conflict of interest in the context of of the study or application and it varies greatly, you know, among different agencies. I think everybody takes a conflict of interest into account. And so it's defining it, but it's also the process for ensuring that you know it's the it's, it's the adequacy of the cheques, it's y…	COI bias when not appropriate independence/ distance to funders	management of conflicted interests	management of conflicted interests		Management of conflicts of interest	agree	Management of conflicts of interest
FGD	1097	Typical error would be having not the same concentration of the solvent and all the tested concentrations and negative control, for example. And also, um, somebody already mentioned how it is. Ohh, how the concentrations are plighted in in the well played if if it's randomised or not and sometimes I have the experience that some older machines they measured a little bit more on the right side or …	Lack of quality control/ standard for precision of machine disposure and /measurement equipment	machine calibration	machine calibration		Calibration of equipment	agree	Calibration of equipment
FGD	1098	Typical error would be having not the same concentration of the solvent and all the tested concentrations and negative control, for example. And also, um, somebody already mentioned how it is. Ohh, how the concentrations are plighted in in the well played if if it's randomised or not and sometimes I have the experience that some older machines they measured a little bit more on the right side or …	differences in solvent amount or consentration may distort the results	differences in solvent concentration between exposure groups	differences in solvent concentration between exposure groups		Between-group differences in solvent concentrations	agree	Between-group differences in solvent concentrations
FGD	1099	Typical error would be having not the same concentration of the solvent and all the tested concentrations and negative control, for example. And also, um, somebody already mentioned how it is. Ohh, how the concentrations are plighted in in the well played if if it's randomised or not and sometimes I have the experience that some older machines they measured a little bit more on the right side or …	The reading/ measurement of the results may be affected by the placement of the control and exposure, this bias can be introduced by the order of reading, the placement of the samples. + lack of reporting challenges	order of reading of samples	order of reading of samples		Order of reading of samples	agree	Order of reading of samples
FGD	1109	I think if the time of exposure is crucial. So for instance, I was doing some experiment um, where it really changed. If it was 10 minutes later or not. So you need to randomise. If you first expose first concentration or the highest concentration or not doing first the 1st and the 2nd then the 3rd and the 4th and then have 10 minutes. The difference between negative control and positive control …	Time bias can be introduced (for instance due to colorimetrics interference) if different wells (negative controls, positive controls, tests) are exposed for different amount of time	time between reading of samples	time between reading of samples		Time between reading of samples	agree	Time between reading of samples
FGD	1110	But the number of cells should be equally distributed in deeds. I mean, if you are experienced, I think that would not be a problem anymore. A student might indeed have half the plate half Ethel with cells and the rest of the place completely full, maybe, but or a lot of differences in number of cells but well, but I think if you that that should not be an issue that much anymore. And if there is…	confoundig bias possible due to distribution pattern and number of cells/ samples	differences in distribution of cells between wells	differences in distribution of cells between wells		Between-group differences in distribution of cells	could this also result in within-group variation between cells. Maybe this is performance bias due to poor distribution of cells within wells?	Between-group differences in distribution of cells
FGD	1112	I think it was mentioned already the evaporation from one well to the. Other. Just mentioned again	contamination across wells due to evaporation	evaporation rate of substances from wells	rate of evaporation of substances from wells		Rate of evaporation of substances from wells	agree	Rate of evaporation of substances from wells
FGD	1116	And then I think it's one, the one you mentioned about the edge of it, for example in some assets, it's important not to fill in with cells and the test items, the edge of the plate because it evaporates quicker and then. Also, I think randomization is really important, so it should be important to, especially when you are testing many test items, when you repeat, when you do the. The replicates …	edge effect with more evaporation from the edges of the wells AND time factor bias due to different time it takes for the each well to be analysed may differ due to placement	order of reading of samples	order of reading of samples		Order of reading of samples	agree	Order of reading of samples
FGD	1118	But how would you pipe at it? And and and buy with a robot. It works, but indeed 96 well plates. Bye bye by pitting randomly. I have not been in a lab for a long time, but I'm not sure	uncertaintty if the machine would be quick enough and precise enough to prevent the time delay bias	machine pipetting	machine pipetting		Machine pipetting	agree	Machine pipetting
FGD	1119	Ohh I think I think I think that can create a lot of mistakes. Also if you putting it two randomised you will do mistakes when when you're doing exposure so. But to to have um. The controls in separate plates. I think that's most important. And if you and if you work with different compounds, then in the same experiments to ensure that you avoid cross contamination between the worlds. But there's…	Too complicated ranomisation processes may introduce new mistakes- but may not the same as systematic bias- just mistakes	exclude	pipetting errors from randomisation process		Pipetting errors from randomisation process	agree	Pipetting errors from randomisation process
FGD	1121	Ohh I think I think I think that can create a lot of mistakes. Also if you putting it two randomised you will do mistakes when when you're doing exposure so. But to to have um. The controls in separate plates. I think that's most important. And if you and if you work with different compounds, then in the same experiments to ensure that you avoid cross contamination between the worlds. But there's…	Time variying bias due to different time of exposure may lead to different level of aggregation and or sedimentation	rate of sedimentation or aggregation of particles	rate over time of sedimentation or aggregation of particles		Rate over time of particle sedimentation or aggregation	agree	Rate over time of particle sedimentation or aggregation
FGD	1123	Ohh I think I think I think that can create a lot of mistakes. Also if you putting it two randomised you will do mistakes when when you're doing exposure so. But to to have um. The controls in separate plates. I think that's most important. And if you and if you work with different compounds, then in the same experiments to ensure that you avoid cross contamination between the worlds. But there's…	Time varying bias due to different time to react/ time of reactions, this may also change toxicity	Time-varying factors	Time-varying factors		Time-varying factors	agree	Time-varying factors
FGD	1126	Maybe one last one to add to mixing And yeah, so a lot of, yeah, encountered in the past, a lot of mixing challenges some person. Don't mix enough or. Then they know just later on you get strange results. You you correct for it, but it can can lead to strange results if you don't for tax your chemical before you. Start your delusions or yeah, I don't know if the the storing can make a difference.…	Mixing challenges	preparation of materials	preparation of materials		Preparation of materials	agree	Preparation of materials
FGD	2008	And the same with solubility is the same as sticking to everything to the plastic state. You don't detect the concentration that you want to, or you're thinking you're detecting. Same artefacts there, I think, yeah	Interference with equipment (plastic)	adhesion of materials to experimental containers	adhesion of materials to experimental equipment		Adhesion of materials to experimental equipment	agree	Adhesion of materials to experimental equipment
FGD	2020	You doesn't it really relate to whether there's any borderline calls, either by a computer or you know if you're manually scoring? If it's a clear, you know it's just, it's a question of whether clear positive is distinct from a clear negative. That that's when it. That's when it would impact I think.	Borderline decisions	subjective measurement of borderline values	subjective measurement of borderline values		Measurement of borderline values	agree	Measurement of borderline values
FGD	2021	You doesn't it really relate to whether there's any borderline calls, either by a computer or you know if you're manually scoring? If it's a clear, you know it's just, it's a question of whether clear positive is distinct from a clear negative. That that's when it. That's when it would impact I think.	Borderline definitions	subjective measurement of borderline values	definition of borderline values for data categories		Detection bias: Definition of threshold values for data categories	agree	Detection bias: Definition of threshold values for data categories
FGD	2023	But in case of a human, and if the person knows that what research is about and you want to see your certain effect, you might be a little bit more biassed than a computer towards, but then, on the other hand, you can also set the limits of sensitivity in a computer lower so that you can still see an effect, so you can still building computer analysis. You also, if you want an effect, you can sti…	adjustments for sensitivity	exclude	calibration of equipment		Calibration of equipment	agree	Calibration of equipment
FGD	2027	Paul, I think it's the fundamental problem with epidemiological studies. You know in, in different exposure categories actually. So it's it's having to divide. Put it into yes, no categories. That I that's that's. That's where bias, you know, impacts. It's on these borderline calls, so it's it's. I think it's a combination of things, it's it's biassed, but it's also. And this having to take conti…	Dichotomising of continous data	dichotomisation of continuous data	dichotomisation of continuous data		Dichotomisation of continuous data	agree	Dichotomisation of continuous data
FGD	2036	Yeah, that's the point. And that's really the point. At the end, you have to put it in categories and especially when you have to differentiate between. Uh, no medium and strong effects. It's often very critical to critical to define the right borders, , especially for the middle category, because otherwise you either would have. Yeah, 5. Faults assignment. Yeah, that that the low category of fal…	Definition of categories with their borders	coverage of data categories by reference chemicals	coverage of data categories by reference chemicals		Coverage of data categories by reference chemicals	agree	Coverage of data categories by reference chemicals
FGD	2037	Yeah, I agree very much with what the participant 2Tanya said. They think that they in this is really part of the the data interpretation procedure, which should be really clear. The data interpretation procedure for its asset, let's say. And then it depends also very much on them on the reference chemical. So it's really important that source we said yesterday that it's really important to have …	pre-defining the categories borders so that that is not part of interpretation/ outcome detection	exclude	defining boundaries for data categories after seeing data		Detection bias: Defining threshold values for data categories after observing data	agree	Defining threshold values for data categories after observing data
FGD	2045	. Also to add on this for such type of analysis and not only three, but also um other cell models. For example, when you're just looking at a typical morphological changes as outcome of your say you need a training of your analysis software. So and yeah, this can also introduce a bias then if if it's not appropriately trained	Software training and standardisation	training of the analysis software	training of the analysis software		Training of analysis software	agree	Training of analysis software
FGD	2050	But then you wouldn't not publish the OR report you. Yeah, I don't know. It's not. You will not show the results and say, well, I stopped it just because then I gotta terminate contamination. And I showed the results up to that contamination. You generally start over again without the contamination. Contamination and. Yeah, but yeah, so you repeat the experiment. It's not like you showed results.…	Selective reporting/hiding of mistakes and contamination rate	selective reporting of overall number of runs of an experiment	selective reporting of overall number of runs of an experiment		Selective reporting of runs of experiment	agree	Selective reporting of runs of experiment
FGD	2051	When you do some do a first independent repetition of a test and you see that the chemical just doesn't causing any effect and you think that it's so. So good looking that you won't continue doing the other two repetitions and then we just stop it, which doesn't make sense because obviously anything might have happened and you might see results in the next independent repetition. So always doing …	Number of replicates/repetitions to ascertain consistent resutls	stopping experiment when expected results have been attained	stopping experiment when expected results have been attained		Inappropriate use of interim results in decision to terminate study early	agree	Inappropriate use of interim results in decision to terminate study early
[truncated: 130 more rows]

## Sheet: 5. Excluded Criteria
Source	Ref	Criterion	Interpretation GV	Interpretation PW	Reconciled Interpretation	Notes
SciRAP	5	It was stated that a solvent (vehicle) control was included.	NR	A negative (vehicle-only) control was used in the experiment as a baseline comparison for the results of the study (prevents distortion in some way?)	Exclude	Is an instruction as to how to detect potential distortion from choice of vehicle on the results of a study, but is not itself a means by which a study can be distorted.
[truncated: 52 more rows]

## Sheet: 6. Lookups
Bias Types	Code	Definition
Analysis Bias	SEVCO:00021	A bias related to the analytic process applied to the data.
[truncated: 17 more rows]
